# Supplementary material for: Immunogenic Potential of Beer Types Brewed With Hordeum and Triticum spp. Malt Disclosed by Proteomics
Source: Front Nutr. 2020 Jul 9;7:98. doi: 10.3389/fnut.2020.00098 (PMC7363779; doi:10.3389/fnut.2020.00098)
Supplement: Supplementary file 1 [file Table_1.XLS]

## Sheet: Proteins ID_HMW
Beer_GlutenFree									Beer_Hammurabi									Beer_ID331									Beer_All Barley Malt									Beer_Weiss
Protein Name	Accession number	Organism	MW (Da)	pI	Peptide matches (unique)	Score	Coverage (%)	Best Expect Val	Protein Name	Accession number	Organism	MW (Da)	pI	Peptide matches (unique)	Score	Coverage (%)	Best Expect Val	Protein Name	Accession number	Organism	MW (Da)	pI	Peptide matches (unique)	Score	Coverage (%)	Best Expect Val	Protein Name	Accession number	Organism	MW (Da)	pI	Peptide matches (unique)	Score	Coverage (%)	Best Expect Val	Protein Name	Accession number	Organism	MW (Da)	pI	Peptide matches (unique)	Score	Coverage (%)	Best Expect Val
Non-specific lipid-transfer protein 1	P07597	HORVU	12301.4	8.7	31	17.44	65.8	1.1e-31	Avenin-like protein	V5M0Y3	TRIMO	32256.6	7.8	74	16.34	75.7	1.2e-29	γ-gliadin	B8XU47	TRIMO	32683.7	8.9	74	9.54	67.4	4.7e-17	D-hordein	I6SW34	HORVV	79352.1	8.3	70	11.15	44.2	4.7e-20	α/β-gliadin MM1	P18573	WHEAT	35397.2	8.2	97	11.56	81.1	8.4e-21
Probable non-specific lipid-transfer protein	P20145	HORVU	10357.3	6.8	22	11.18	58.8	4.3e-20	Uncharacterized protein	A0A1D5YR68	WHEAT	43152.6	5.6	65	10.91	85.2	1.4e-19	Serpin-Z4	M0UEE6	HORVV	43220.6	5.6	73	9.74	79.2	2.0e-17	Serpin-Z4	M0UEE6	HORVV	43220.6	5.6	65	10.72	79.5	3.1e-19	γ-gliadin	R9XV71	WHEAT	32569.6	8.9	72	8.70	58.6	1.7e-15
Serpin-Z4	M0UEE6	HORVV	43220.6	5.6	22	10.33	58.2	1.6e-18	Avenin-like a2	P0CZ07	WHEAT	19702.0	8.4	56	9.82	50.3	1.4e-17	Type I LMW-glutenin LMW-i1	A5JJ52	TRIMO	26084.2	8.9	62	10.19	60.0	2.9e-18	Non-specific lipid-transfer protein 1	P07597	HORVU	12301.4	8.7	57	15.21	80.3	1.5e-27	Low-molecular-weight glutenin subunit (Fragment)	R4JB40	WHEAT	36838.6	8.9	66	13.11	43.4	1.2e-23
Uncharacterized protein	M0VH55	HORVV	18977.2	8.2	13	8.44	31.2	2.5e-15	Uncharacterized protein	A0A1D5S346	WHEAT	18957.1	8.5	53	10.44	66.7	1.0e-18	High molecular weight glutenin 1Ax2.1	G0YVZ4	TRIMO	87765.6	7.0	55	11.27	44.0	3.0e-20	γ-hordein-3	P80198	HORVU	33189.1	6.7	50	9.02	48.8	4.2e-16	Glutenin, high molecular weight subunit DY10	P10387	WHEAT	69629.3	7.6	65	10.98	54.8	9.8e-20
α-amylase inhibitor BDAI-1	P13691	HORVU	16429.5	5.4	11	8.36	45.4	7.2e-15	Avenin-3	M8ANS4	TRIUA	22215.5	6.4	38	12.07	40.0	9.7e-22	Avenin-like protein	V5M0Y3	TRIMO	32256.6	7.8	55	19.59	64.4	1.2e-35	Uncharacterized protein	M0VH55	HORVV	18977.2	8.2	36	10.68	78.0	3.5e-19	High-molecular-weight glutenin subunit Bx17	Q18MZ6	WHEAT	80069.8	8.8	63	11.14	52.3	5.0e-20
D-hordein (Fragment)	Q40045	HORVU	50786.0	7.6	11	5.73	12.6	3.4e-10	High molecular weight glutenin 1Ax2.1	G0YVZ4	TRIMO	87765.6	7.0	37	10.18	24.6	3.0e-18	α-gliadin	Q306G0	WHEAT	32951.5	7.0	54	10.57	45.8	5.8e-19	α-amylase/trypsin inhibitor CMd	P11643	HORVU	18525.8	6.1	33	11.50	63.7	1.1e-20	γ-gliadin	Q6EEW9	WHEAT	35678.8	8.5	59	12.09	51.4	8.7e-22
γ-hordein-3	P80198	HORVU	33189.1	6.7	11	7.43	24.2	3.7e-13	Pseudo α/β-gliadin	A0A0K2QJX0	WHEAT	26743.5	7.0	35	9.07	40.7	3.4e-16	D-hordein	Q40054	HORVU	75108.6	8.0	53	10.02	43.1	6.0e-18	β-amylase	Q84T20	HORVV	59572.8	5.5	32	10.30	42.4	1.8e-18	α-gliadin	R9XUP7	WHEAT	36056.8	7.7	57	10.36	59.1	1.4e-18
Late embryogenesis abundant protein	B5TWC9	HORVV	21938.0	8.8	9	6.28	28.5	4.4e-11	Glutenin, low molecular weight subunit	M7ZXM2	TRIUA	41021.3	8.5	34	12.66	31.6	7.8e-23	Non-specific lipid-transfer protein 1	P07597	HORVU	12301.4	8.7	47	14.72	77.8	1.2e-26	α-amylase inhibitor BDAI-1	P13691	HORVU	16429.5	5.4	28	10.26	59.2	2.1e-18	Gliadin/avenin-like seed protein	D2KFG9	WHEAT	22371.6	6.2	49	13.14	47.3	1.0e-23
Non-specific lipid-transfer protein 2G	P82900	WHEAT	9831.7	8.9	7	8.62	53.1	2.3e-15	Serpin-Z4	P06293	HORVU	43276.7	5.7	30	10.91	64.9	1.3e-19	α/β-gliadin	I0IT52	WHEAT	36532.3	6.7	47	7.48	31.8	3.0e-13	Probable non-specific lipid-transfer protein	P20145	HORVU	10357.3	6.8	27	12.58	69.6	1.1e-22	Eno2p	E7KPL2	YEASL	46914.6	5.8	46	11.51	77.1	1.1e-20
Grain softness protein (Fragment)	Q0GIK9	HORVU	18176.9	5.0	6	7.53	19.6	2.4e-13	α-gliadin	A0A023WGC3	TRIMO	29151.1	7.8	23	10.67	46.0	3.7e-19	Predicted protein	F2EGD5	HORVV	18968.2	8.2	42	8.34	61.3	7.6e-15	α-amylase/trypsin inhibitor CMa	P28041	HORVU	15499.9	5.9	27	13.25	61.4	6.3e-24	Serpin 3	C0LF32	WHEAT	43140.5	5.6	46	11.86	83.7	2.4e-21
Ubiquitin-40S ribosomal protein S27a	P0CG86	HORVU	17654.7	9.8	6	4.59	36.1	3.9e-9	Grain softness protein	Q6RUL0	TRIMO	18098.9	8.0	22	15.29	47.0	1.0e-27	Avenin-3	M8ANS4	TRIUA	22215.5	6.4	36	9.40	37.5	8.3e-17	Embryo globulin	Q03678	HORVU	72253.2	6.8	25	7.59	23.9	1.9e-13	Serpin-Z4	M0UEE6	HORVV	43220.6	5.6	44	11.96	80.5	1.6e-21
γ-hordein-1	P17990	HORVU	34737.3	8.3	6	3.39	11.1	5.5e-8	Non-specific lipid-transfer protein 2P	P82901	WHEAT	7046.1	8.2	21	12.15	79.1	6.8e-22	γ-gliadin (Fragment)	B8XU49	TRIMO	21666.0	8.3	32	9.61	76.3	3.4e-17	B3-hordein (Fragment)	P06471	HORVU	30195.7	7.7	25	12.03	46.6	1.1e-21	α-amylase inhibitor 0.19	P01085	WHEAT	13337.5	6.7	40	10.93	96.8	1.2e-19
α-amylase/trypsin inhibitor CMa	P28041	HORVU	15499.9	5.9	5	12.31	17.2	3.4e-22	Trypsin inhibitor	C5J3R4	TRIMO	16149.2	8.1	19	9.27	68.2	1.5e-16	α-amylase inhibitor BDAI-1	P13691	HORVU	16429.5	5.4	30	9.65	62.5	2.9e-17	Putative γ-gliadin	Q571R3	WHEAT	32573.5	8.3	22	10.03	37.5	5.8e-18	γ-gliadin	F2X0K8	WHEAT	33083.4	9.0	40	8.75	67.7	1.4e-15
Trypsin inhibitor CMe	P01086	HORVU	16135.8	7.5	5	8.26	18.2	4.7e-15	Truncated high molecular weight glutenin 1Ay8.3	A0A168M895	TRIMO	67190.5	6.2	18	8.58	16.9	2.8e-15	γ-hordein-3	P80198	HORVU	33189.1	6.7	28	8.72	39.1	1.5e-15	Dehydrin	Q9SPA6	HORVU	46156.4	8.8	19	9.92	40.7	9.2e-18	Non-specific lipid-transfer protein 1	P07597	HORVU	12301.4	8.7	34	15.83	75.2	1.1e-28
Enolase 2	P00925	YEAST	46914.6	5.7	5	3.41	9.6	6.7e-7	Oxygen-dependent coproporphyrinogen-III oxidase	P11353	YEAST	37711.9	6.3	17	8.91	59.8	6.8e-16	Serpin-Z1C	M7ZQF1	TRIUA	42869.2	5.6	27	8.63	51.8	2.2e-15	Trypsin inhibitor CMe	P01086	HORVU	16135.8	7.5	19	8.93	54.1	6.3e-16	Uncharacterized protein (Fragment)	Q7X9M4	WHEAT	25109.1	8.4	34	10.78	61.7	2.3e-19
β-amylase	P16098	HORVU	59647.9	5.6	4	12.55	8.2	1.2e-22	α/β-gliadin (Fragment)	D2T2K3	WHEAT	32668.5	6.6	16	8.75	17.4	1.3e-15	Probable non-specific lipid-transfer protein	P20145	HORVU	10357.3	6.8	26	11.51	67.6	1.1e-20	Uncharacterized protein	M0XUU4	HORVV	47981.7	8.1	19	9.57	24.9	4.1e-17	Uncharacterized protein	A0A1D6CWE2	WHEAT	20005.3	8.2	33	10.50	60.9	7.6e-19
Uncharacterized protein	M0VFV9	HORVV	15735.2	5.1	4	7.09	24.0	1.6e-12	Enolase 1	P00924	YEAST	46816.5	6.2	16	8.39	42.3	6.3e-15	Low-molecular-weight glutenin subunit	R4JBL2	WHEAT	32590.9	7.6	26	10.19	24.4	2.9e-18	α-amylase/trypsin inhibitor CMb	P32936	HORVU	16526.3	5.8	18	8.47	63.8	4.5e-15	Avenin-like b1	Q2A783	WHEAT	32727.0	8.1	33	12.28	62.5	3.8e-22
Hordoindoline b	Q56GB1	HORVV	16126.9	8.9	4	7.11	25.2	1.5e-12	Glyceraldehyde-3-phosphate dehydrogenase 1	P00360	YEAST	35750.2	8.3	16	8.73	44.0	1.4e-15	γ-gliadin	B6UKS0	TRIUA	34439.8	8.5	23	8.08	26.7	2.3e-14	Predicted protein	F2EBM4	HORVV	76924.0	5.6	16	9.78	21.5	1.7e-17	D hordein	Q40054	HORVU	75108.6	8.0	33	10.87	38.3	1.6e-19
Dehydrin	Q0GA59	HORVV	47873.2	9.0	4	10.61	11.0	4.9e-19	Fast ω-gliadin	A0A0N9MGE4	TRIMO	13928.6	8.2	16	7.25	42.0	8.0e-13	Predicted protein	F2DZZ0	HORVV	46162.4	8.5	22	10.68	40.5	3.6e-19	Predicted protein	F2CSK4	HORVV	37516.2	9.2	15	8.69	25.4	1.7e-15	Pyruvate decarboxylase isozyme 1	P06169	YEAST	61495.9	5.8	33	9.87	54.4	1.1e-17
α-amylase/trypsin inhibitor CM16	P16159	WHEAT	15782.5	5.3	4	6.98	9.8	2.8e-13	Puroindoline-A	Q7FNZ7	TRIUA	16402.2	8.5	15	11.91	56.8	1.9e-21	Truncated high molecular weight glutenin 1Ay8.3	A0A168M895	TRIMO	67190.5	6.2	20	9.78	21.9	1.6e-17	Uncharacterized protein	A0A077RPI9	WHEAT	16895.3	5.8	15	8.46	59.6	4.7e-15	Low molecular weight glutenin subunit (Fragment)	Q0GQX1	WHEAT	33978.8	8.6	31	12.60	44.3	9.8e-23
Dehydrin DHN3	P12948	HORVU	16162.6	8.1	4	7.05	18.0	6.4e-13	Low-molecular-weight glutenin subunit group 6 type IV	Q8W3V6	WHEAT	31202.8	8.5	14	12.33	16.5	3.1e-22	α/β-gliadin	I0IT58	WHEAT	30959.1	7.6	20	5.19	42.4	7.6e-10	Superoxide dismutase [Cu-Zn]	A0A142I888	HORVU	15098.9	5.8	14	6.95	62.5	2.9e-12	Glyceraldehyde-3-phosphate dehydrogenase 1	P00360	YEAST	35750.2	8.3	31	11.07	62.0	6.9e-20
Glyceraldehyde-3-phosphate dehydrogenase	A0A0L8RJP2	SACEU	35868.2	6.7	4	7.52	11.1	3.1e-14	Uncharacterized protein	A0A1D5S109	WHEAT	23670.4	8.5	14	5.20	35.4	2.3e-9	α-gliadin (Fragment)	Q41533	WHEAT	29996.0	6.2	19	11.39	22.4	1.8e-20	26 kDa endochitinase 2	P23951	HORVU	28155.9	8.8	13	9.34	44.0	1.1e-16	α-amylase/trypsin inhibitor CM2	P16851	WHEAT	15459.9	6.9	30	12.08	69.7	9.1e-22
Protein PRY1	P47032	YEAST	30634.5	4.4	4	3.70	7.4	2.0e-8	α-amylase inhibitor BDAI-1	P13691	HORVU	16429.5	5.4	13	9.00	60.5	4.6e-16	α-amylase/trypsin inhibitor CMb	P32936	HORVU	16526.3	5.8	19	9.50	63.8	5.5e-17	Predicted protein	F2D3S4	HORVV	61732.0	5.0	13	9.05	30.6	3.8e-16	X-type HMW glutenin	Q0Q5D2	WHEAT	90293.3	6.4	30	9.69	25.2	2.5e-17
α-amylase/trypsin inhibitor CMd	P11643	HORVU	18525.8	6.1	4	5.71	18.1	4.9e-11	γ-gliadin	B6UKS0	TRIUA	34439.8	8.5	13	8.68	16.3	1.8e-15	α-amylase/trypsin inhibitor CMa	P28041	HORVU	15499.9	5.9	18	11.72	58.6	4.3e-21	Uncharacterized protein	M0VFV9	HORVV	15735.2	5.1	13	8.46	66.4	4.7e-15	Globulin 3	B7U6L4	WHEAT	66350.1	7.8	29	9.95	32.5	8.0e-18
Superoxide dismutase [Cu-Zn]	W5B1E5	WHEAT	15121.0	5.7	4	3.10	18.4	1.9e-7	NADP-specific glutamate dehydrogenase 1	P07262	YEAST	49570.4	5.6	13	8.48	37.9	4.2e-15	Non-specific lipid-transfer protein	A0A1D5YFR5	WHEAT	12316.5	8.7	18	8.71	57.8	1.6e-15	Non-specific lipid-transfer protein	Q5UNP2	HORVV	12362.6	9.2	12	9.11	54.0	2.9e-16	Low-molecular-weight glutenin subunit (Fragment)	R4JAQ1	WHEAT	39371.3	8.9	28	12.30	30.9	3.6e-22
26 kDa endochitinase 1	P11955	HORVU	33402.8	8.5	3	17.83	9.7	2.0e-32	Non-specific lipid-transfer protein 1	P07597	HORVU	12301.4	8.7	12	13.76	55.6	7.3e-25	Gliadin	R4VEK6	WHEAT	32566.3	8.6	17	7.42	19.8	3.9e-13	Grain softness protein (Fragment)	Q0GIL6	HORVU	18398.2	5.0	11	9.44	34.1	7.1e-17	γ-gliadin	R9XWA1	WHEAT	34335.4	7.0	26	12.77	45.7	4.8e-23
Metallothionein	Q84L51	HORVV	7530.5	7.4	3	14.00	48.1	2.5e-25	Non-specific lipid-transfer protein	A0A1D5YFR5	WHEAT	12316.5	8.7	12	10.58	66.4	5.5e-19	Grain softness protein	Q6RUL0	TRIMO	18098.9	8.0	17	8.62	35.4	2.3e-15	Dehydrin DHN3	P12948	HORVU	16162.6	8.1	11	8.86	61.5	8.5e-16	γ-hordein-3	P80198	HORVU	33189.1	6.7	26	8.60	42.9	2.6e-15
Probable secreted beta-glucosidase SIM1	P40472	YEAST	48190.3	4.4	3	9.26	7.4	1.5e-16	Glucan 1,3-beta-glucosidase I/II	P23776	YEAST	51311.4	4.6	11	9.27	33.5	1.4e-16	Non-specific lipid-transfer protein 2G	P82900	WHEAT	9831.7	8.9	15	10.51	64.6	7.5e-19	B3-hordein	Q4G3S1	HORCH	31322.1	8.5	11	9.21	13.9	1.9e-16	Low molecular weight glutenin subunit D3-1	D3U326	WHEAT	39662.2	8.7	25	11.71	34.2	4.4e-21
Predicted protein	F2CUJ9	HORVV	33878.8	8.3	3	6.07	6.6	3.0e-12	Phosphoglycerate kinase	P00560	YEAST	44738.8	7.1	11	8.03	17.8	2.9e-14	Trypsin inhibitor CMe	P01086	HORVU	16135.8	7.5	15	8.62	56.1	2.3e-15	1-Cys peroxiredoxin PER1	P52572	HORVU	23963.7	6.3	11	7.61	45.9	1.7e-13	α/β gliadin (Fragment)	D2T2K3	WHEAT	32668.5	6.6	25	11.88	52.3	2.1e-21
Predicted protein	F2EE76	HORVV	11836.3	8.7	3	5.04	31.8	2.3e-10	Pseudo α/β-gliadin	A0A0K2QJB8	WHEAT	13712.7	9.7	11	6.83	27.7	7.0e-13	B3-hordein	I6TMW4	HORVU	31540.5	7.6	14	11.20	26.0	3.9e-20	Predicted protein	F2EJ82	HORVV	49744.3	7.1	11	7.74	19.6	9.8e-14	Dimeric α-amylase inhibitor	C3VWG2	TRIDC	14998.5	5.3	24	12.17	69.5	6.1e-22
Cold shock-induced protein TIR1	P10863	YEAST	24906.5	4.7	3	8.33	6.7	8.0e-15	Pyruvate kinase 1	P00549	YEAST	54545.1	7.6	11	6.80	28.0	4.0e-12	Globulin 1	Q0Q5E3	WHEAT	24999.2	8.7	14	11.33	43.7	2.3e-20	Protein disulfide-isomerase	F2D284	HORVV	56429.4	5.0	11	5.75	21.4	4.9e-10	Globulin 1	Q0Q5D4	WHEAT	24557.6	8.1	23	13.82	63.3	5.6e-25
Uncharacterized protein	M0UFB1	HORVV	17827.1	7.0	3	5.16	9.8	5.3e-11	γ-gliadin 9	M9TLK0	WHEAT	33807.0	8.5	11	4.23	13.1	3.4e-8	α-amylase/trypsin inhibitor CMd	P11643	HORVU	18525.8	6.1	14	9.99	56.1	6.8e-18	Uncharacterized protein	M0Z9Q3	HORVV	28814.1	5.1	11	6.40	30.4	1.1e-11	α-gliadin	A0A1K0J4W8	WHEAT	34277.0	8.6	23	10.77	26.6	2.4e-19
Barperm1 (Fragment)	O22462	HORVU	21656.6	8.1	3	4.25	17.1	4.6e-10	γ-gliadin	B6UKN1	WHEAT	34748.9	8.8	10	6.47	17.5	1.9e-11	β-amylase	P16098	HORVU	59647.9	5.6	14	9.15	10.7	2.4e-16	Hordoindoline-B2	Q5IU17	HORVV	16065.7	8.7	10	10.81	50.3	2.1e-19	Uncharacterized protein	W5AKY9	WHEAT	64926.8	6.4	21	9.60	28.8	3.6e-17
Uncharacterized protein	M0XUU4	HORVV	47981.7	8.1	3	3.14	6.9	1.0e-7	ω-gliadin	A0A0B5JD20	WHEAT	39242.6	6.9	10	2.09	5.2	3.8e-6	Uncharacterized protein	M0VFV9	HORVV	15735.2	5.1	14	9.13	65.8	2.6e-16	α-amylase inhibitor BMAI-1 (Fragment)	P16968	HORVU	15816.3	5.4	10	7.13	43.8	1.3e-12	α-gliadin protein	M4WYG5	TRIMO	32768.4	8.2	21	10.00	37.9	6.6e-18
Protein disulfide-isomerase	P52589	WHEAT	56533.5	5.0	3	2.23	1.9	7.3e-7	Auxin response factor	M0XUM3	HORVV	57021.1	8.7	10	0.97	7.4	1.2e-4	High molecular weight glutenin subunit	A0A1D8V7C1	WHEAT	38163.3	8.2	13	7.05	11.4	5.1e-13	High molecular weight glutenin subunit	A0A1D8V7C1	WHEAT	38163.3	8.2	9	7.58	6.9	1.8e-13	α-amylase inhibitor BDAI-1	P13691	HORVU	16429.5	5.4	20	10.64	71.7	4.2e-19
Putative protease inhibitor	Q40036	HORVU	9405.1	8.4	2	14.94	25.8	4.7e-27	Fructose-bisphosphate aldolase	P14540	YEAST	39621.1	5.5	9	8.29	16.4	9.6e-15	α-gliadin protein	X2KWL1	WHEAT	35709.5	8.6	13	6.26	11.0	5.5e-11	Elongation factor 1-α	P34824	HORVU	49178.3	9.2	9	5.39	16.1	1.6e-9	Non-specific lipid-transfer protein	Q5NE27	WHEAT	12259.4	8.7	19	13.96	62.9	3.0e-25
Uncharacterized protein	M0XQ46	HORVV	15451.8	4.6	2	9.40	9.5	3.4e-17	Thioredoxin-2	P22803	YEAST	11204.0	4.8	9	8.86	71.2	8.4e-16	Hordoindoline b	Q56GB1	HORVV	16126.9	8.9	11	10.55	45.6	6.3e-19	Dehydrin	Q9SPB0	HORVU	14288.7	8.8	8	9.84	49.6	1.3e-17	α-amylase/trypsin inhibitor CMd	M0Y227	HORVV	18525.8	6.1	19	10.17	71.3	3.2e-18
Uncharacterized protein	A0A077RU46	WHEAT	25091.8	4.8	2	8.42	6.0	5.0e-17	Phosphoglycerate mutase 1	P00950	YEAST	27608.8	8.8	9	7.40	40.1	4.2e-13	Putative uncharacterized protein YIL169C	P40442	YEAST	99737.2	4.4	11	8.28	8.8	9.9e-15	Predicted protein	F2E9N0	HORVV	63902.9	6.7	8	10.43	11.4	1.0e-18	Monomeric α-amylase inhibitor	C4P622	TRIDC	16674.6	7.4	18	11.21	66.9	3.7e-20
Wali6 protein	Q43666	WHEAT	9408.1	8.4	2	6.53	31.8	7.6e-12	Probable non-specific lipid-transfer protein	P20145	HORVU	10357.3	6.8	8	10.53	69.6	6.9e-19	Enolase 1	P00924	YEAST	46816.5	6.2	11	6.89	21.7	3.8e-12	Late embryogenesis abundant protein	B5TWC9	HORVV	21938.0	8.8	8	8.68	25.7	1.8e-15	Gliadin/avenin-like seed protein (Fragment)	D2KFH2	WHEAT	11325.1	8.0	18	12.70	80.0	6.5e-23
Predicted protein	F2CT65	HORVV	8435.1	5.0	2	6.45	19.5	7.1e-12	α-gliadin	K7WUZ4	WHEAT	32889.4	7.6	8	6.10	22.0	8.1e-11	Puroindoline-A	Q7FNZ7	TRIUA	16402.2	8.5	10	8.48	44.6	4.2e-15	Glyceraldehyde-3-phosphate dehydrogenase	F2D6I8	HORVV	36612.2	6.7	8	5.69	24.0	4.4e-10	Alcohol dehydrogenase isoenzyme IV	B3LHU8	YEAS1	50462.7	8.6	18	10.75	42.6	2.7e-19
Hordoindoline-a	Q5ITM7	HORVV	16544.3	8.9	2	6.81	18.1	5.2e-12	Glucose-6-phosphate isomerase	P12709	YEAST	61299.7	6.0	8	5.44	24.0	1.6e-10	Low-molecular-weight glutenin subunit Glu-A3 (Fragment)	Q19MN2	WHEAT	43340.8	9.1	10	8.16	6.1	1.7e-14	Barwin	P28814	HORVU	13737.3	7.8	8	6.13	44.8	7.3e-11	α-gliadin	K7X0S2	WHEAT	32178.4	6.7	18	10.52	38.7	7.0e-19
Dehydrin DHN4	P12949	HORVU	22573.5	8.0	2	5.88	12.0	5.8e-12	Uncharacterized protein (Fragment)	Q7X9M4	WHEAT	25109.1	8.4	7	7.85	27.0	6.2e-14	Uncharacterized protein	T1LG74	TRIUA	39147.3	9.1	10	2.63	5.3	3.3e-6	Uncharacterized protein	M0XWV5	HORVV	11147.7	4.5	7	10.63	28.4	4.5e-19	Aldolase	A6ZZQ6	YEAS7	39635.1	5.5	18	7.69	57.1	1.3e-13
Dehydrin 7	Q5D5Y8	HORVS	19111.9	8.0	2	7.30	13.9	6.6e-13	Puroindoline B	Q4VUG5	TRIMO	16654.5	8.8	7	8.64	43.9	2.1e-15	Avenin-3	M8AQI5	TRIUA	31758.8	8.5	9	14.17	20.7	1.2e-25	Uncharacterized protein	M0ZDL8	HORVV	27503.3	5.7	7	8.43	29.7	5.4e-15	α-amylase/trypsin inhibitor CM16	P16159	WHEAT	15782.5	5.3	18	9.94	66.4	8.3e-18
Uncharacterized protein	W5GQA2	WHEAT	9498.2	5.6	2	6.72	15.1	7.7e-12	HMW glutenin subunit 1By9	Q03871	WHEAT	75701.9	8.6	7	7.13	14.9	1.4e-12	Trypsin inhibitor	C5J3R4	TRIMO	16149.2	8.1	9	7.41	41.2	4.1e-13	β-glucosidase	B5A496	HORVV	57425.5	7.6	7	8.85	15.3	8.8e-16	Low-molecular-weight glutenin subunit	F8SGM3	WHEAT	33833.6	8.2	17	14.48	34.6	3.3e-26
Predicted protein	F2DXR4	HORVV	18949.2	5.7	2	7.34	7.8	1.3e-14	α-amylase/trypsin inhibitor CMb	P32936	HORVU	16526.3	5.8	7	8.37	38.9	6.8e-15	Superoxide dismutase [Cu-Zn]	W5B1E5	WHEAT	15121.0	5.7	9	8.74	46.7	1.4e-15	Ubiquitin-NEDD8-like protein RUB1	P0C030	ORYSJ	17129.8	5.8	7	6.72	30.7	7.6e-12	B3-hordein	I6SW30	HORVU	32412.5	8.2	17	12.36	43.3	2.8e-22
Predicted protein	F2EI14	HORVV	17673.6	5.6	2	7.56	15.4	8.1e-14	Invertase	D5MS32	SACPA	60655.8	4.6	7	6.10	16.0	1.1e-10	γ-gliadin (Fragment)	Q9FS58	TRIUA	22344.6	8.5	9	6.24	13.0	1.7e-11	Predicted protein	F2CYL7	HORVV	55883.1	6.3	7	7.46	14.7	3.3e-13	Triosephosphate isomerase	P00942	YEAST	26795.7	5.7	17	9.57	71.4	4.2e-17
Predicted protein	F2E9N0	HORVV	63902.9	6.7	2	6.42	5.6	3.6e-13	γ-gliadin	B6UKL5	TRITU	29768.5	8.9	7	5.37	26.8	2.4e-9	α/β-gliadin	A0A0K2QJC3	WHEAT	33495.1	7.6	9	5.99	22.7	1.7e-10	ENO1-like protein	A0A0L8RKR9	SACEU	46727.4	5.9	7	6.48	19.5	2.2e-11	Phosphoglycerate kinase	P00560	YEAST	44738.8	7.1	16	7.25	39.4	8.1e-13
Cell wall protein ECM33	P38248	YEAST	43768.9	4.7	2	4.52	5.8	1.5e-9	ω-gliadin	A0A0B5JD24	WHEAT	20908.5	9.4	7	1.13	9.7	6.3e-5	γ-hordein-1	P17990	HORVU	34737.3	8.3	9	5.44	21.6	1.8e-9	Dehydrin DHN1	P12951	HORVU	14235.7	8.8	6	11.62	20.1	6.6e-21	15kDa grain softness protein	Q43658	WHEAT	18281.2	8.5	16	6.47	34.8	2.3e-11
Predicted protein	F2CSK4	HORVV	37516.2	9.2	2	6.31	6.3	1.0e-12	Dimeric α-amylase inhibitor	C3VWA4	TRIDC	15045.5	5.0	6	9.32	59.6	1.2e-16	α/β-gliadin	I0IT61	WHEAT	22849.9	8.9	9	5.75	20.7	8.4e-11	β-hordothionin	P21742	HORVU	14603.2	6.7	6	9.36	25.0	9.8e-17	Phosphoglucomutase 2	P37012	YEAST	63089.1	6.2	15	5.86	29.3	3.0e-10
Predicted protein	F2EH52	HORVV	17543.7	5.5	2	4.98	15.8	1.3e-8	Peroxiredoxin	A0A1D5V023	WHEAT	21936.3	6.3	6	6.60	23.5	1.3e-11	Dimeric α-amylase inhibitor (Fragment)	A4GFP2	TRIDC	13191.3	5.2	8	9.63	69.4	3.1e-17	HSP70	Q9SAU8	WHEAT	71031.2	5.1	6	11.57	8.6	8.0e-21	Probable non-specific lipid-transfer protein	P20145	HORVU	10357.3	6.8	14	10.86	67.6	1.7e-19
1-Cys peroxiredoxin PER1	P52572	HORVU	23963.7	6.3	2	4.50	6.0	1.8e-8	Alcohol dehydrogenase 1	P00330	YEAST	36849.5	6.2	6	6.17	19.5	7.9e-11	Embryo globulin	Q03678	HORVU	72253.2	6.8	8	6.56	12.6	1.5e-11	Pathogenesis-related protein PRB1-3	P35793	HORVU	17697.0	8.9	6	8.39	43.3	6.3e-15	Non-specific lipid-transfer protein 2P	P82901	WHEAT	7046.1	8.2	14	12.27	92.5	4.0e-22
B3-hordein (Fragment)	Q4G3T9	HORCH	6196.4	8.8	2	5.67	37.0	3.6e-12	Elongation factor 1-alpha	P02994	YEAST	50033.1	9.1	6	5.84	10.5	3.3e-10	Uncharacterized protein	M0XUU4	HORVV	47981.7	8.1	7	9.48	13.6	6.1e-17	α-amylase/subtilisin inhibitor	P07596	HORVU	22164.1	7.8	6	6.26	21.2	5.4e-11	Uncharacterized protein	A0A1D5ZZT8	WHEAT	55101.6	6.7	14	6.20	24.6	7.0e-11
β-hordothionin	P21742	HORVU	14603.2	6.7	2	3.98	8.1	1.3e-9	Seripauperin-1	P0CE88	YEAST	12865.8	5.1	6	6.58	20.8	1.4e-11	Barley mRNA for B1-hordein (Fragment)	Q40022	HORVU	27682.1	8.7	7	7.59	13.2	1.9e-13	Non-specific lipid-transfer protein 2P	P82901	WHEAT	7046.1	8.2	6	6.98	67.2	2.6e-12	Wheatwin-1	O64392	WHEAT	15634.7	7.6	13	14.91	80.8	5.2e-27
α-amylase inhibitor BMAI-1 (Fragment)	P16968	HORVU	15816.3	5.4	2	4.39	14.4	2.7e-9	Low-molecular-weight glutenin subunit	R4JB53	WHEAT	37803.1	8.5	6	2.51	13.9	2.0e-6	Low-molecular-weight glutenin subunit (Fragment)	R4JBK6	WHEAT	40228.6	8.7	7	7.60	13.9	1.8e-13	Predicted protein	F2DGG4	HORVV	13333.9	5.7	6	7.94	39.3	4.3e-14	Trypsin inhibitor CMe	M0UY52	HORVV	16290.0	7.5	13	9.31	51.7	1.3e-16
Predicted protein	F2EJ82	HORVV	49744.3	7.1	2	4.36	5.4	5.5e-10	Type-5 thionin	Q05806	WHEAT	13747.9	4.4	5	16.41	25.2	8.7e-30	Low molecular weight glutenin	C3VN79	WHEAT	39879.7	8.9	7	6.16	8.3	1.0e-11	Barperm1 (Fragment)	O22462	HORVU	21656.6	8.1	6	7.63	27.8	2.9e-14	Phosphoglycerate mutase 1	P00950	YEAST	27608.8	8.8	13	6.37	50.2	3.5e-11
Uncharacterized protein	A0A1D5XG59	WHEAT	76733.0	5.9	2	3.89	4.0	1.6e-7	Pyruvate decarboxylase isozyme 1	P06169	YEAST	61495.9	5.8	5	7.78	11.4	8.6e-14	γ-gliadin	H9BFB6	WHEAT	37086.7	8.9	7	4.92	16.3	2.0e-9	α-galactosidase	Q03647	SACCA	52000.3	4.8	6	7.72	16.6	1.1e-13	Pyruvate kinase 1	P00549	YEAST	54545.1	7.6	13	7.15	30.2	3.7e-13
Elongation factor 1-alpha	O64937	ORYSJ	49293.4	9.1	2	4.43	4.5	9.9e-9	Uncharacterized protein	M0VFV9	HORVV	15735.2	5.1	5	5.78	36.3	1.3e-10	1-Cys peroxiredoxin PER1	P52572	HORVU	23963.7	6.3	6	9.07	31.7	3.4e-16	Dhn4	A3RHG5	HORVV	24777.9	8.0	6	6.95	20.2	4.2e-13	α/β-gliadin	A0A0K2QJF4	WHEAT	32530.1	7.7	12	9.17	75.3	2.3e-16
Predicted protein (Fragment)	F2D1Q3	HORVV	16271.0	5.8	2	3.91	14.6	2.2e-7	Glucan 1,3-β-glucosidase	P15703	YEAST	34118.9	4.3	5	4.22	16.3	2.2e-8	High molecular weight glutenin subunit	W6AX70	WHEAT	77315.6	8.6	6	6.92	10.3	3.3e-12	Predicted protein	F2ECH4	HORVV	38674.6	6.5	6	5.50	18.0	1.4e-9	Oxygen-dependent coproporphyrinogen-III oxidase	P11353	YEAST	37711.9	6.3	12	8.06	44.8	2.5e-14
Uncharacterized protein	M0Z9Q3	HORVV	28814.1	5.1	2	3.55	8.1	9.4e-9	α/β-gliadin	A0A0K2QJC3	WHEAT	33495.1	7.6	5	4.10	17.5	1.1e-7	Predicted protein (Fragment)	F2EG51	HORVV	40918.1	5.2	6	9.93	12.5	8.9e-18	Predicted protein	F2ECB9	HORVV	11401.8	8.1	6	6.98	41.5	4.0e-13	High molecular weight glutenin subunit 1Ay/Ta-e3	B5TM09	TRIMO	79278.4	6.5	11	10.03	9.3	5.8e-18
Cysteine proteinase inhibitor	J3L731	ORYBR	15538.7	6.3	2	2.78	15.1	1.7e-5	Cerevisin	P09232	YEAST	69621.9	5.9	5	4.23	9.9	2.2e-8	Elongation factor 1-alpha	O64937	ORYSJ	49293.4	9.1	6	4.89	11.6	1.6e-8	Peroxidase	Q40069	HORVU	38820.5	7.6	6	5.12	13.6	1.6e-9	Uncharacterized protein	A0A1D5UB33	WHEAT	21485.2	8.8	11	8.43	45.1	5.3e-15
Uncharacterized protein	A0A1D6A2T8	WHEAT	64459.8	5.1	2	2.46	3.6	2.4e-5	ω-gliadin	A0A0B5JNY2	WHEAT	33019.0	10.3	5	2.13	9.1	7.4e-6	α-gliadin	Q5NDA5	TRITD	33157.8	8.6	6	2.29	5.2	4.0e-6	Uncharacterized protein	M0W4X5	HORVV	9421.1	8.1	5	20.90	49.4	4.3e-38	D-type LMW glutenin subunit (Fragment)	B6ETS0	WHEAT	32708.3	6.2	11	5.12	23.9	1.1e-9
Thioredoxin-1	P22217	YEAST	11235.1	4.8	2	2.98	17.5	6.6e-7	γ-gliadin	B6UKM6	WHEAT	27963.4	7.6	4	8.39	7.7	6.4e-15	Type-5 thionin	Q05806	WHEAT	13747.9	4.4	5	10.64	32.1	4.2e-19	Predicted protein	F2CUJ9	HORVV	33878.8	8.3	5	11.44	14.1	1.4e-20	α-gliadin Gli-1	B5U2V9	TRITI	34318.7	6.9	10	7.32	18.0	6.0e-13
High molecular weight glutenin subunit x	Q94IJ7	WHEAT	86299.9	5.9	2	1.90	2.2	2.6e-6	α-amylase/trypsin inhibitor CMa	P28041	HORVU	15499.9	5.9	4	7.93	36.6	1.5e-14	Uncharacterized protein	A0A1D6BR50	WHEAT	33435.8	8.3	5	12.85	21.8	3.5e-23	Non-specific lipid-transfer protein	Q9SES6	HORVU	12340.6	8.9	5	8.51	44.6	3.8e-15	Putative γ-gliadin	Q571R3	WHEAT	32573.5	8.3	10	8.92	24.2	6.5e-16
α/β-gliadin A-II	P04722	WHEAT	33661.1	6.7	2	1.62	2.7	7.4e-7	High-molecular-weight glutenin subunit Bx17	Q18MZ6	WHEAT	80069.8	8.8	4	10.37	5.2	1.4e-18	ABA-inducible protein PHV A1	P14928	HORVU	21820.0	9.0	5	8.45	18.8	4.8e-15	Late embryogenesis abundant protein B19.1B	P46532	HORVU	9972.8	5.5	5	7.46	40.9	3.3e-13	Endogenous α-amylase/subtilisin inhibitor	P16347	WHEAT	19633.2	6.8	10	7.60	37.2	1.8e-13
SCW4-like protein	A0A0L8RKA9	SACEU	39802.2	4.6	1	7.99	3.6	1.3e-14	Saccharopepsin	P07267	YEAST	44499.4	4.7	4	7.13	19.0	1.4e-12	Barperm1 (Fragment)	O22462	HORVU	21656.6	8.1	5	6.73	24.9	1.7e-12	Predicted protein	F2EE76	HORVV	11836.3	8.7	5	7.86	31.8	6.0e-14	Stress-seventy subfamily A protein	A7A0G3	YEAS7	69643.8	5.0	10	6.80	23.8	5.5e-12
26 kDa endochitinase 2	P23951	HORVU	28155.9	8.8	1	6.61	6.4	3.2e-12	Acyl-CoA-binding protein	P31787	YEAST	10061.4	4.9	4	6.15	58.6	7.6e-11	Glucan 1,3-beta-glucosidase I/II	P23776	YEAST	51311.4	4.6	5	7.76	12.7	8.2e-14	Protein PRY1	P47032	YEAST	30634.5	4.4	5	11.11	16.7	5.8e-20	NADPH dehydrogenase 2	Q03558	YEAST	45011.0	6.1	10	7.52	24.2	2.6e-13
γ-gliadin	Q94G96	WHEAT	38634.4	8.5	1	6.59	4.5	2.6e-13	α-gliadin (Fragment)	E7DRL1	TRIMO	8710.8	8.4	4	5.38	52.7	5.2e-10	Predicted protein	F2CYL7	HORVV	55883.1	6.3	5	5.36	12.8	2.6e-9	Uncharacterized protein	A0A1D6DIS2	WHEAT	45654.6	8.6	5	9.44	10.6	7.1e-17	Uncharacterized protein	A0A1D5T3T7	WHEAT	36423.8	6.7	10	5.90	26.7	8.1e-11
16.9 kDa class I heat shock protein 1	P12810	WHEAT	16878.2	5.8	1	6.45	9.9	2.4e-11	Calmodulin	P62162	HORVU	16831.8	4.1	4	5.82	32.2	1.3e-10	Z-like serpin (Fragment)	Q9S8N4	WHEAT	4992.0	6.5	5	4.77	53.5	3.2e-8	High molecular weight glutenin subunit 1Dy10.1	Q670Q5	WHEAT	70349.1	7.6	5	5.22	5.0	4.6e-9	ω-secalin	A0A159KI56	WHEAT	41544.2	9.7	9	7.78	10.9	8.4e-14
Uncharacterized protein	O24002	HORVU	24911.6	4.8	1	6.33	6.1	6.1e-12	Protein PRY1	P47032	YEAST	30634.5	4.4	4	6.81	8.0	2.5e-13	Predicted protein	F2ECH4	HORVV	38674.6	6.5	5	6.24	19.6	5.7e-11	Uncharacterized protein	A0A1D5XFA3	WHEAT	26085.7	5.4	5	6.56	22.7	4.3e-12	Puroindoline-A	P33432	WHEAT	16387.1	8.7	9	8.65	45.3	2.1e-15
Uncharacterized protein	M0XRX1	HORVV	83100.8	6.5	1	6.22	2.1	1.3e-11	Uncharacterized protein	M0VWJ3	HORVV	35944.9	8.7	4	3.88	6.1	4.3e-8	Phosphoglycerate kinase	P00560	YEAST	44738.8	7.1	5	5.87	13.9	2.9e-10	Predicted protein	F2E8C1	HORVV	12680.5	9.8	5	4.96	21.5	2.3e-9	Glucose-6-phosphate isomerase	P12709	YEAST	61299.7	6.0	9	6.91	23.1	3.4e-12
Pathogenesis-related protein PRB1-3	P35793	HORVU	17697.0	8.9	1	5.99	7.9	1.3e-10	Superoxide dismutase [Cu-Zn]	W5B1E5	WHEAT	15121.0	5.7	4	4.49	32.2	4.2e-8	Uncharacterized protein	A0A1D6C0D3	WHEAT	17743.8	8.3	5	3.33	14.4	7.4e-7	Predicted protein	F2EBU5	HORVV	26999.7	8.1	5	4.65	16.4	6.1e-9	Predicted protein	F2EBM4	HORVV	76924.0	5.6	9	7.98	13.4	3.6e-14
Uncharacterized protein	A0A1D5S8C5	WHEAT	15339.2	10.5	1	5.96	9.7	1.5e-11	β-amylase	A0A1D5YFA7	WHEAT	55325.0	5.8	4	3.31	8.8	6.1e-8	Auxin response factor	M0XUM3	HORVV	57021.1	8.7	5	2.74	5.6	3.0e-7	Uncharacterized protein	M0VWJ3	HORVV	35944.9	8.7	5	5.20	20.1	8.3e-10	Superoxide dismutase [Cu-Zn]	A0A142I888	HORVU	15098.9	5.8	9	5.81	47.4	7.2e-11
α-amylase/subtilisin inhibitor	P07596	HORVU	22164.1	7.8	1	5.91	6.4	2.4e-10	Oligo-1,6-glucosidase IMA1	P53051	YEAST	68592.1	5.3	4	4.32	8.7	4.9e-10	Predicted protein (Fragment)	F2D1Q3	HORVV	16271.0	5.8	4	11.21	37.8	3.7e-20	Superoxide dismutase	F2CVV8	HORVV	24889.6	7.9	5	4.42	27.9	1.8e-9	Pseudo α/β-gliadin	A0A0K2QJ96	WHEAT	23463.7	8.6	9	2.90	25.7	8.8e-7
Nucleoside diphosphate kinase	Q7XC37	ORYSJ	16779.5	6.8	1	5.67	8.6	6.9e-10	75k gamma secalin	E5KZT8	WHEAT	43054.0	8.4	4	3.37	4.5	4.8e-7	Dehydrin DHN2	P12952	HORVU	14441.8	8.0	4	9.99	20.3	6.8e-18	Limit dextrinase inhibitor	Q2V8X0	HORVU	16006.7	7.6	5	5.37	36.7	3.8e-11	Uncharacterized protein	M0VFV9	HORVV	15735.2	5.1	8	8.86	43.8	8.5e-16
Glutenin, high molecular weight subunit 12	P08488	WHEAT	70867.8	7.6	1	5.50	1.7	1.4e-9	α-gliadin	R9XW75	WHEAT	34418.1	8.8	4	1.59	15.3	2.2e-5	Uncharacterized protein	A0A1D5VCN0	WHEAT	53093.4	6.7	4	9.94	6.9	3.5e-18	Glyceraldehyde-3-phosphate dehydrogenase	A0A0L8RJP2	SACEU	35868.2	6.7	5	3.64	16.6	4.3e-8	Hordoindoline-B2	Q5IU17	HORVV	16065.7	8.7	8	9.85	40.8	1.2e-17
Em protein	P04568	WHEAT	9962.8	5.6	1	5.45	14.0	1.1e-9	α-gliadin storage protein	Q41529	WHEAT	36145.0	8.6	4	1.13	14.1	1.5e-4	Dehydrin 7	Q5D5Z0	HORVS	18995.9	9.3	4	5.91	30.9	2.5e-10	Ribosomal protein L17	Q5I7K4	WHEAT	15014.9	10.5	5	2.39	21.4	1.2e-6	Low molecular weight glutenin	Q5MFK8	WHEAT	34541.8	8.7	8	8.75	13.2	1.3e-15
Peptidyl-prolyl cis-trans isomerase	Q93W25	WHEAT	18391.3	8.5	1	5.44	6.4	2.4e-11	Non-specific lipid-transfer protein (Fragment)	P24296	WHEAT	11898.9	8.5	3	10.82	44.2	2.0e-19	β purothionin	B8YM21	TRIUA	14644.1	4.8	4	9.01	19.9	1.8e-16	Ovp2	P93410	ORYSA	80045.7	5.5	4	12.39	5.5	2.5e-22	β-amylase	W5EKI0	WHEAT	61114.3	5.0	8	8.89	17.1	7.5e-16
Pathogenesis-related protein 1-3	O82714	WHEAT	17651.1	8.7	1	4.80	7.9	3.3e-10	Uncharacterized protein	A0A1D5RVN7	WHEAT	20948.6	8.6	3	7.93	30.8	4.4e-14	16.9 kDa class I heat shock protein 1	P12810	WHEAT	16878.2	5.8	4	6.05	24.5	1.4e-10	Uncharacterized protein	M0XRX1	HORVV	83100.8	6.5	4	13.54	6.9	1.8e-24	Elongation factor 1-alpha	P02994	YEAST	50033.1	9.1	8	7.12	19.9	1.4e-12
Probable family 17 glucosidase SCW4	P53334	YEAST	40173.3	4.7	1	4.80	3.6	2.2e-10	Trypsin inhibitor CMe	P01086	HORVU	16135.8	7.5	3	8.33	29.1	8.1e-15	39K seed protein	Q7M273	HORVU	4229.9	5.4	4	6.07	72.2	1.3e-10	Predicted protein	F2D2Y2	HORVV	12032.3	4.4	4	8.64	35.3	2.1e-15	Uncharacterized protein	W5ANC8	WHEAT	11900.3	8.3	8	7.03	58.9	2.1e-12
Non-specific lipid-transfer protein	Q9SES6	HORVU	12340.6	8.9	1	4.74	10.7	2.2e-9	Uncharacterized protein	A0A077RX64	WHEAT	17550.5	6.0	3	6.06	18.1	1.5e-11	Uncharacterized protein	A0A1D5WXA1	WHEAT	17323.3	5.6	4	5.92	25.8	1.5e-10	Eukaryotic elongation factor 1 gamma	A0A0U2L8B1	HORVU	46804.3	6.2	4	6.82	5.1	5.0e-12	Low-molecular-weight glutenin subunit Glu-B3 (Fragment)	X2JAG4	TRITU	39726.4	8.5	7	15.37	30.6	7.4e-28
Oleosin	Q43770	HORVU	16030.6	9.2	1	4.07	7.6	5.9e-9	Heat shock protein SSA1	P10591	YEAST	69657.8	5.0	3	7.21	7.0	9.6e-13	Uncharacterized protein	W4ZP51	WHEAT	9976.8	5.6	4	6.12	37.6	9.3e-11	Oleosin	F2E8X4	HORVV	16945.5	7.1	4	8.53	21.6	3.5e-15	Uncharacterized protein	A0A1D6BR50	WHEAT	33435.8	8.3	7	15.81	24.9	1.2e-28
Pyruvate decarboxylase isozyme 1	P06169	YEAST	61495.9	5.8	1	3.99	2.1	7.5e-8	Dehydrin	Q0GA59	HORVV	47873.2	9.0	3	6.69	3.9	8.8e-12	Predicted protein	F2D3S4	HORVV	61732.0	5.0	4	6.19	11.0	7.4e-11	39K seed protein	Q7M273	HORVU	4229.9	5.4	4	6.19	47.2	7.3e-11	Uncharacterized protein	W5EF42	WHEAT	55353.7	6.5	7	11.71	14.8	4.4e-21
γ-gliadin	R9XV62	WHEAT	34462.5	6.9	1	3.97	5.0	1.1e-9	Low molecular weight glutenin	Q7Y074	WHEAT	34160.2	8.9	3	4.93	4.7	5.1e-10	Protein disulfide-isomerase	P52589	WHEAT	56533.5	5.0	4	5.99	7.0	1.8e-10	Subtilisin-chymotrypsin inhibitor CI-1A	P16062	HORVU	8882.3	5.2	4	7.46	34.9	3.4e-13	Uncharacterized protein	W5FN32	WHEAT	23566.0	8.1	7	8.48	32.9	4.4e-15
Putative uncharacterized protein YIL169C	P40442	YEAST	99737.2	4.4	1	3.78	1.5	8.8e-8	Uncharacterized protein	A0A1D5XF00	WHEAT	33806.3	6.5	3	6.44	13.2	2.5e-11	Uncharacterized protein	W4ZXB7	WHEAT	11897.3	8.3	4	5.82	31.8	1.2e-11	Lipoxygenase	Q42847	HORVV	96749.3	6.3	4	7.37	5.6	4.9e-13	Uncharacterized protein	A0A1D5XMK2	WHEAT	14734.3	8.3	7	5.29	42.7	1.0e-9
Serpin-Z1B	P93693	WHEAT	43033.3	5.4	1	3.75	2.5	5.1e-8	α-gliadin (Fragment)	A0A0E3UQV6	TRIUA	32361.0	8.2	3	4.66	9.2	2.7e-9	Cell wall protein PRY3	P47033	YEAST	89153.2	4.5	4	7.13	3.1	4.5e-13	Puroindoline b (Fragment)	A9XGC4	TRIMO	16228.0	8.7	4	8.93	22.8	6.3e-16	Rab protein	Q41579	WHEAT	23229.3	9.2	7	7.42	26.8	3.8e-13
Defensin-like protein 1	P20230	HORVU	5250.3	9.8	1	3.60	27.7	6.0e-9	Uncharacterized protein	A0A1D5VCN0	WHEAT	53093.4	6.7	3	4.60	4.7	6.5e-8	Aldolase	A6ZZQ6	YEAS7	39635.1	5.5	4	6.65	16.4	1.1e-11	Predicted protein	F2DNE8	HORVV	28074.0	4.3	4	5.85	21.5	3.2e-10	Uncharacterized protein	A0A077RPI9	WHEAT	16895.3	5.8	7	6.15	42.4	8.6e-11
Thaumatin-like protein TLP8	Q946Y8	HORVU	24316.8	7.8	1	3.34	6.0	9.3e-8	Xylanase inhibitor 801NEW	A7UME6	WHEAT	42406.7	9.1	3	4.36	3.5	5.0e-9	α-gliadin	A7LHB4	WHEAT	33014.7	7.7	4	5.40	3.8	2.8e-10	Uncharacterized protein	M0YX97	HORVV	17573.8	5.8	4	6.05	21.5	1.3e-10	Ubiquitin-NEDD8-like protein RUB1	P0C030	ORYSJ	17129.8	5.8	7	6.20	34.6	5.8e-11
Fructose-bisphosphate aldolase	P14540	YEAST	39621.1	5.5	1	2.92	3.3	4.4e-6	Uncharacterized protein	W4ZXB7	WHEAT	11897.3	8.3	3	4.11	31.8	3.5e-9	Non-specific lipid-transfer protein	Q9SES6	HORVU	12340.6	8.9	4	6.87	32.2	6.1e-13	Tir1p	C7GKI9	YEAS2	23987.6	4.6	4	7.81	15.3	7.5e-14	Hexokinase-2	P04807	YEAST	53942.9	5.2	7	3.55	23.0	1.0e-6
39K seed protein	Q7M273	HORVU	4229.9	5.4	1	2.91	33.3	9.9e-8	Uncharacterized protein	A0A1D5VJU0	WHEAT	40140.0	9.7	3	4.89	4.0	6.5e-10	α/β-gliadin	A0A0K2QJT3	WHEAT	38262.8	7.6	4	6.88	6.7	2.7e-12	High pI alpha-glucosidase	Q9LLY2	HORVU	96559.5	6.9	4	7.01	3.8	2.2e-12	Dimeric alpha-amylase inhibitor	C3VWG1	TRIDC	15074.4	5.0	6	13.16	51.8	9.4e-24
Uncharacterized protein	A0A1D6AK13	WHEAT	47902.3	8.4	1	2.91	2.0	1.0e-7	Uncharacterized protein	A0A1D5XMK2	WHEAT	14734.3	8.3	3	4.79	25.2	9.3e-10	α-amylase/subtilisin inhibitor	P07596	HORVU	22164.1	7.8	4	6.08	27.6	6.2e-12	Predicted protein	F2E8I0	HORVV	35615.9	5.7	4	5.57	19.3	2.7e-10	Low-molecular-weight glutenin subunit (Fragment)	Q3LGB3	WHEAT	20013.8	8.3	6	10.20	26.6	2.8e-18
Avenin-like a7	P0CZ11	WHEAT	19327.6	8.4	1	2.85	6.9	3.2e-7	Globulin 1	Q0Q5D4	WHEAT	24557.6	8.1	3	4.07	8.4	3.1e-7	ω-gliadin (Fragment)	D6QY47	TRIMO	39351.1	6.1	4	4.47	12.8	1.3e-8	Probable secreted beta-glucosidase SIM1	P40472	YEAST	48190.3	4.4	4	5.97	11.6	1.2e-11	High molecular weight glutenin	A0A0M3R6K6	TRIMO	88042.1	8.7	6	8.99	10.0	4.8e-16
19 kDa globulin	P29835	ORYSJ	21055.0	7.5	1	2.79	5.4	1.5e-6	YOL161C-like protein	H0GUF6	SACCK	12856.8	6.0	3	5.51	36.7	1.1e-10	α-gliadin protein	X2KVI4	WHEAT	32386.8	6.9	4	3.95	9.2	2.7e-8	Linoleate 9S-lipoxygenase 1	P29114	HORVU	96394.2	5.7	4	5.94	6.4	1.1e-10	Uncharacterized protein	A0A1D5ZVN9	WHEAT	9982.7	8.1	6	8.22	33.3	1.2e-14
Serine carboxypeptidase 3	P11515	WHEAT	55334.6	5.9	1	2.11	3.0	3.1e-6	Endogenous α-amylase/subtilisin inhibitor	P16347	WHEAT	19633.2	6.8	3	3.57	25.0	7.1e-9	Uncharacterized protein	A0A1D5T8W8	WHEAT	13096.6	8.2	4	3.61	23.0	2.2e-6	Uncharacterized protein	M0VN21	HORVV	7966.2	5.2	4	5.63	31.1	1.6e-10	α-gliadin (Fragment)	A0A0E3URD4	TRIMO	34121.8	6.9	6	7.63	51.5	1.6e-13
Uncharacterized protein YER188W	P40103	YEAST	27312.6	4.8	1	2.10	4.2	3.4e-6	Uncharacterized protein	M8B053	TRIUA	32013.4	8.7	3	2.90	11.4	2.3e-6	Dhn4	A3RHG5	HORVV	24777.9	8.0	4	3.70	37.7	6.6e-9	Barley trypsin inhibitor CMc (Fragment)	E7BB45	HORVV	11249.2	7.9	4	4.39	34.6	2.1e-9	Peroxiredoxin AHP1	P38013	YEAST	19114.8	5.0	6	13.70	52.3	9.2e-25
Triosephosphate isomerase	A0A0L8RMW5	SACEU	26784.6	5.5	1	2.05	5.6	2.0e-6	Thaumatin-like protein	Q8S4P7	WHEAT	23598.0	7.8	3	3.05	16.9	1.3e-7	Glyceraldehyde-3-phosphate dehydrogenase 1	P00360	YEAST	35750.2	8.3	4	3.59	13.3	6.8e-7	Predicted protein	F2E9C4	HORVV	44614.6	5.3	4	4.73	13.1	5.2e-9	Cell wall mannoprotein PST1	Q12355	YEAST	45776.9	9.3	6	8.22	17.3	1.3e-14
Uncharacterized protein	M0Z4Z1	HORVV	153282.6	6.0	1	2.01	0.9	3.5e-6	α-gliadin	Q5NDA5	TRITD	33157.8	8.6	3	2.45	4.2	2.0e-6	Low molecular weight protein (Fragment)	C5IFV2	WHEAT	31517.2	8.2	4	2.88	8.6	3.5e-7	Serpin-Z7	M8A993	TRIUA	37148.8	5.4	4	4.35	13.1	2.6e-9	Thioredoxin-2	P22803	YEAST	11204.0	4.8	6	7.41	68.3	4.1e-13
Predicted protein	F2CZV2	HORVV	13571.4	9.7	1	1.97	18.0	3.6e-6	Low-molecular-weight glutenin storage protein (Fragment)	Q7DM83	WHEAT	26505.4	8.8	3	2.85	3.8	7.3e-7	Low molecular weight glutenin	Q6SPY8	WHEAT	41148.5	9.0	4	2.70	5.0	6.1e-7	Uncharacterized protein	A0A1D5WXA1	WHEAT	17323.3	5.6	4	5.19	20.8	5.1e-10	Non-specific lipid-transfer protein	Q5UNP2	HORVV	12362.6	9.2	6	6.51	53.2	1.1e-11
Leucine aminopeptidase 2, chloroplastic	Q6K669	ORYSJ	61819.2	8.3	1	1.91	2.0	1.5e-5	Low-molecular-weight glutenin subunit	F8SGL4	WHEAT	39893.7	8.9	3	2.31	3.4	7.9e-6	α-gliadin	A0A1K0JNC7	WHEAT	33969.6	6.6	4	4.13	6.5	3.0e-9	Uncharacterized protein p23k-2	Q0KKC5	HORVU	22998.8	6.2	4	4.46	16.7	1.3e-8	α-gliadin Gli2-CN16-12	Q306F9	WHEAT	33148.8	8.2	6	8.09	44.3	2.3e-14
Glyceraldehyde-3-phosphate dehydrogenase 1	P00360	YEAST	35750.2	8.3	1	1.88	3.0	8.2e-6	γ-gliadin/LMW-glutenin chimera Ch7 (Fragment)	Q30DX2	WHEAT	17783.8	6.7	3	1.91	8.3	1.1e-5	γ-gliadin	B6UKR6	TRIMO	32706.7	8.9	4	2.22	11.6	3.6e-6	Uncharacterized protein	A0A1D6A916	WHEAT	65051.9	8.5	4	4.11	5.6	5.7e-9	Xylanase inhibitor protein 1	Q8L5C6	WHEAT	33275.0	8.7	6	4.60	24.7	7.6e-9
Predicted protein	F2EGY4	HORVV	9617.1	7.0	1	1.81	11.5	5.6e-5	HMW glutenin protein Dx5 (Fragment)	Q38LF5	WHEAT	66577.8	5.2	3	2.11	5.3	2.3e-6	Low molecular weight glutenin subunit LMW-Di31	Q2PQJ7	TRIDC	40000.1	9.0	4	1.45	5.6	4.9e-5	Malate dehydrogenase, cytoplasmic	Q08062	MAIZE	35590.2	5.8	4	3.24	10.5	3.5e-7	Z-like serpin (Fragment)	Q9S8N4	WHEAT	4992.0	6.5	6	4.98	72.1	1.3e-8
Serine/threonine-protein kinase	M0YDW1	HORVV	92872.2	7.9	1	1.52	1.4	2.4e-5	γ-2-gliadin P25-27	Q7M1M5	TRITU	2080.3	3.8	3	1.54	66.7	8.2e-5	Low-molecular-weight glutenin subunit group 3 type II (Fragment)	Q8W3X4	WHEAT	44070.0	8.7	4	1.06	5.7	1.2e-4	Thaumatin-like protein TLP4	Q946Z1	HORVU	17829.1	5.7	4	2.82	16.4	4.6e-7	γ-gliadin	L7R599	WHEAT	31736.6	8.9	6	5.16	20.1	2.2e-10
B-hordein	Q2XQF0	HORVV	34501.9	8.1	1	1.46	3.7	5.4e-4	Low-molecular-weight glutenin subunit group 3 type II (Fragment)	Q8W3W7	WHEAT	33884.9	9.0	3	1.91	4.7	6.5e-6	Non-specific lipid-transfer protein (Fragment)	P24296	WHEAT	11898.9	8.5	3	12.61	31.9	9.7e-23	α-amylase type B isozyme	P04063	HORVU	47355.9	5.8	4	2.44	10.1	4.9e-7	α-gliadin (Fragment)	A0A0E3Z536	TRIUA	35002.7	8.3	6	6.04	44.0	2.2e-12
B-hordein	A0A0K2GS22	HORVS	34519.2	7.6	1	1.46	3.7	5.4e-4	Cold shock domain protein 3	Q75QN8	WHEAT	21543.9	5.7	2	12.46	19.5	1.8e-22	Uncharacterized protein	M0XWV5	HORVV	11147.7	4.5	3	8.13	24.8	1.9e-14	Granule-bound starch synthase 1, chloroplastic/amyloplastic	P04713	MAIZE	65967.3	6.6	4	1.44	3.6	6.7e-5	Transaldolase	P15019	YEAST	37036.7	6.1	6	2.47	22.1	5.5e-6
Serpin-Z7	M8A993	TRIUA	37148.8	5.4	1	1.35	2.6	2.1e-4	Uncharacterized protein	Q6QAX7	WHEAT	9599.4	8.7	2	9.88	18.9	1.1e-17	Grain softness protein	Q5ITF6	HORVV	18328.1	5.0	3	8.05	15.2	2.7e-14	Non-specific lipid-transfer protein	J3N5I1	ORYBR	11347.1	9.1	4	2.24	38.5	3.7e-6	Predicted protein (Fragment)	F2D1Q3	HORVV	16271.0	5.8	5	14.07	37.8	1.9e-25
Isocitrate dehydrogenase [NAD] subunit, mitochondrial	A0A0L8RB32	SACEU	39823.8	8.8	1	1.21	4.6	8.5e-5	Covalently-linked cell wall protein 14	O13547	YEAST	23268.3	5.7	2	10.79	16.4	2.3e-19	Uncharacterized protein	M8B053	TRIUA	32013.4	8.7	3	7.98	13.4	3.6e-14	Thaumatin-like protein TLP8	Q946Y8	HORVU	24316.8	7.8	3	16.41	20.2	8.7e-30	B-hordein	A0A0K1Z5E8	HORVV	34105.4	8.1	5	11.52	26.2	1.0e-20
Uncharacterized protein	A0A1D5U688	WHEAT	21372.2	8.8	1	0.84	9.6	2.8e-4	Uncharacterized protein	T1LUD9	TRIUA	10916.2	8.4	2	9.42	56.0	7.8e-17	Low molecular weight glutenin	A0A068F6Y6	TRIDC	33288.2	7.6	3	8.15	10.2	1.7e-14	Predicted protein	F2E4C2	HORVV	71905.9	5.1	3	14.21	6.5	1.1e-25	Uncharacterized protein	M0XWV5	HORVV	11147.7	4.5	5	7.31	28.4	6.1e-13
Enolase 2, putative, expressed	Q10P35	ORYSJ	47973.0	5.3	1	0.67	2.7	7.2e-4	Defensin-like protein 2	P20159	WHEAT	5151.0	9.1	2	7.88	46.8	4.9e-15	Putative late embryogenesis abundant protein	A9Q2Q5	HORVU	52220.9	6.9	3	7.48	6.2	8.7e-14	Predicted protein	F2CRD9	HORVV	22781.1	8.8	3	10.29	25.8	1.9e-18	Putative uncharacterized protein YIL169C	P40442	YEAST	99737.2	4.4	5	9.24	6.8	1.7e-16
Uncharacterized protein	A0A1D6RRX6	WHEAT	34912.9	9.1	1	0.65	2.5	0.0033	Low molecular weight glutenin subunit LMW-B8	Q2PQJ8	TRIMO	31282.9	8.7	2	7.26	8.4	2.4e-13	Subtilisin-chymotrypsin inhibitor CI-1A	P16062	HORVU	8882.3	5.2	3	7.71	33.7	1.1e-13	Metallothionein	Q84L51	HORVV	7530.5	7.4	3	11.66	54.5	6.6e-22	Grain softness protein	G8CLR3	HORMA	18493.4	6.7	5	8.50	21.3	4.0e-15
Glyceraldehyde-3-phosphate dehydrogenase 2, cytosolic (Fragment)	P08477	HORVU	33236.1	6.2	1	0.57	3.3	9.1e-4	Sim1p	H0GW65	SACCK	47907.5	4.6	2	8.03	5.8	7.8e-15	Predicted protein	F2CRD9	HORVV	22781.1	8.8	3	6.48	20.4	2.2e-11	Predicted protein	F2CS54	HORVV	73118.4	5.1	3	16.92	6.2	1.0e-30	Low-molecular-weight glutenin subunit Glu-A3 (Fragment)	X2J8E3	WHEAT	42808.4	8.9	5	5.67	17.8	6.8e-10
Uncharacterized protein	J3LJ65	ORYBR	11932.4	8.5	1	0.34	6.7	0.0035	Dehydrin DHN3	M7ZYT7	TRIUA	16935.3	8.1	2	7.73	17.2	2.9e-14	Pyruvate decarboxylase isozyme 1	P06169	YEAST	61495.9	5.8	3	7.33	4.8	5.8e-13	Predicted protein	F2EB37	HORVV	9852.6	6.7	3	7.98	27.0	3.6e-14	Predicted protein	F2CSK4	HORVV	37516.2	9.2	5	6.39	8.6	1.3e-12
Uncharacterized protein	A0A0E0LI27	ORYPU	44923.0	10.4	1	0.12	3.7	0.0087	D hordein	Q40054	HORVU	75108.6	8.0	2	6.36	6.8	3.6e-11	UFG2	E6Y2R7	WHEAT	16945.5	6.5	3	6.96	23.6	1.1e-12	Peptidyl-prolyl cis-trans isomerase	Q93W25	WHEAT	18391.3	8.5	3	6.85	16.4	4.6e-13	Glucan 1,3-β-glucosidase I/II	P23776	YEAST	51311.4	4.6	5	5.56	14.7	2.4e-10
									UFG2	E6Y2R7	WHEAT	16945.5	6.5	2	6.55	19.4	1.6e-11	Predicted protein	F2CSK4	HORVV	37516.2	9.2	3	7.95	8.6	1.0e-14	Uncharacterized protein	M0UFB1	HORVV	17827.1	7.0	3	6.99	11.0	2.5e-12	α-gliadin	Q27HK6	TRIMO	34161.8	8.2	5	5.23	25.7	1.3e-9
									Nonspecific lipid-transfer protein 2, putative, expressed	Q337E3	ORYSJ	8620.3	8.1	2	6.85	13.4	1.2e-13	YHR213W-like protein	E7NJL9	YEASO	21146.4	3.7	3	5.89	21.1	1.5e-10	Predicted protein	F2CTP1	HORVV	16553.5	7.5	3	7.06	28.7	1.8e-12	Acyl-CoA-binding protein	P31787	YEAST	10061.4	4.9	5	5.38	65.5	1.9e-9
									Cold shock-induced protein TIR1	P10863	YEAST	24906.5	4.7	2	8.48	6.7	4.2e-15	α-gliadin (Fragment)	A0A0E3Z7H9	TRIUA	33972.6	8.6	3	6.56	4.4	6.6e-12	Predicted protein	F2EJK5	HORVV	22901.0	4.8	3	5.96	17.3	2.0e-10	α-glucosidase MAL62	P07265	YEASX	68183.9	5.5	5	7.10	9.9	5.3e-13
									Uncharacterized protein	A0A1D5YVI5	WHEAT	60294.5	8.8	2	5.70	5.7	6.1e-10	Endogenous alpha-amylase/subtilisin inhibitor	P16347	WHEAT	19633.2	6.8	3	5.13	16.1	8.0e-10	Oleosin	Q43769	HORVU	18494.2	9.7	3	6.07	17.4	1.2e-10	Glucan 1,3-β-glucosidase	P15703	YEAST	34118.9	4.3	5	4.64	20.1	5.5e-8
									60S ribosomal protein L2-A	P0CX45	YEAST	27408.6	11.1	2	5.61	12.6	1.5e-10	Uncharacterized protein	A0A1D5YVI5	WHEAT	60294.5	8.8	3	6.51	5.7	1.9e-11	Arabinoxylan arabinofuranohydrolase isoenzyme AXAH-I	Q9ATV8	HORVU	71975.7	5.0	3	9.99	5.2	6.9e-18	Uncharacterized protein	M0YX97	HORVV	17573.8	5.8	5	5.44	30.4	1.8e-9
									α-amylase inhibitor 0.28	P01083	WHEAT	16799.7	7.4	2	7.10	15.7	7.6e-14	Predicted protein	F2E8I0	HORVV	35615.9	5.7	3	4.95	12.9	4.7e-10	Predicted protein	F2D6B1	HORVV	23336.9	5.7	3	5.69	19.3	3.6e-10	Protein disulfide-isomerase	P52589	WHEAT	56533.5	5.0	5	4.15	7.2	1.2e-8
									Uncharacterized protein	T1MTH5	TRIUA	44443.8	5.1	2	5.02	6.1	1.4e-9	Predicted protein	F2DS64	HORVV	47967.0	10.8	3	7.15	7.3	1.2e-12	Avenin-like a1	Q2A784	WHEAT	18427.7	8.4	3	7.10	8.9	1.5e-12	Peptidyl-prolyl cis-trans isomerase	P14832	YEAST	17390.8	6.9	5	4.13	25.3	2.8e-9
									Nucleoside diphosphate kinase	A6ZZP9	YEAS7	17180.8	8.6	2	5.83	11.1	3.5e-10	Cold shock-induced protein TIR1	P10863	YEAST	24906.5	4.7	3	6.29	6.7	7.5e-12	40S ribosomal protein S14	P19950	MAIZE	16257.8	10.7	3	6.36	9.4	3.6e-11	α-gliadin	H9NAJ9	TRIUA	32109.7	8.6	5	2.58	41.1	2.3e-6
									Cell wall mannoprotein	A6ZVQ6	YEAS7	26638.9	4.2	2	5.96	10.3	2.0e-10	Uncharacterized protein	M0YX97	HORVV	17573.8	5.8	3	4.52	19.6	5.0e-9	Predicted protein	F2EC88	HORVV	30457.8	5.2	3	6.52	16.8	1.8e-11	Uncharacterized protein	M4VP35	WHEAT	10315.1	7.5	4	9.14	41.7	2.5e-16
									Cell wall mannoprotein PST1	Q12355	YEAST	45776.9	9.3	2	5.26	8.6	1.2e-9	Predicted protein	F2EBU5	HORVV	26999.7	8.1	3	5.74	11.1	1.9e-10	Cysteine proteinase EP-B 1	P25249	HORVU	40358.6	5.9	3	5.78	10.8	4.4e-10	α-amylase inhibitor BMAI-1 (Fragment)	P16968	HORVU	15816.3	5.4	4	9.45	37.0	6.7e-17
									Triosephosphate isomerase	P00942	YEAST	26795.7	5.7	2	4.45	11.7	1.2e-7	Heat shock protein SSA3	P09435	YEAST	70547.3	5.1	3	4.08	4.5	1.8e-7	Putative late embryogenesis abundant protein	A9Q2Q5	HORVU	52220.9	6.9	3	5.83	8.9	3.4e-10	Peroxidase	Q8LK23	WHEAT	38823.5	8.1	4	10.80	13.4	2.1e-19
									α-gliadin (Fragment)	A0A0E3UR66	WHEAT	33007.4	8.6	2	5.03	7.0	5.1e-10	γ-gliadin 9	M9TLK0	WHEAT	33807.0	8.5	3	5.00	8.8	1.0e-8	Hordoindoline-a	Q5ITM7	HORVV	16544.3	8.9	3	7.35	23.5	2.3e-14	Puroindoline b (Fragment)	A9XGC4	TRIMO	16228.0	8.7	4	9.08	22.8	3.4e-16
									β-amylase	P16098	HORVU	59647.9	5.6	2	4.77	2.2	1.7e-9	Uncharacterized protein	A0A1D5WX34	WHEAT	21227.7	6.7	3	4.40	18.5	3.1e-10	Calmodulin	P04464	WHEAT	16846.8	4.1	3	5.64	20.8	7.8e-10	Wali5 protein	Q43665	WHEAT	9518.3	8.4	4	8.23	30.3	2.6e-15
									Protein TOS1	P38288	YEAST	47994.8	4.5	2	6.32	6.8	5.1e-12	α-gliadin (Fragment)	A0A0E3Z581	WHEAT	34524.3	7.7	3	4.77	4.0	2.1e-10	β purothionin	B8YM15	TRIUA	14657.2	5.2	3	4.99	8.1	2.5e-11	Low-molecular-weight glutenin subunit (Fragment)	Q3LGB5	WHEAT	20487.7	7.8	4	6.92	11.2	2.6e-12
									Uncharacterized protein	A0A1D5UB33	WHEAT	21485.2	8.8	2	4.58	10.3	8.9e-10	γ-gliadin	R9XT02	WHEAT	37260.9	8.7	3	3.96	4.3	5.7e-8	Cold-regulated protein	Q9FSI8	HORVU	17612.9	4.9	3	4.48	31.1	3.5e-9	Non-specific lipid-transfer protein	Q9SES6	HORVU	12340.6	8.9	4	8.30	43.8	9.2e-15
									Uncharacterized protein	A0A1D6S888	WHEAT	12060.1	8.1	2	4.02	22.7	4.2e-8	Uncharacterized protein	A0A1D5VZF2	WHEAT	34203.0	9.5	3	3.80	7.9	1.0e-8	Predicted protein	F2D4B0	HORVV	38780.6	9.3	3	4.79	9.2	1.0e-9	γ-gliadin	R9XUR0	WHEAT	33045.2	8.7	4	8.53	16.6	3.5e-15
									ω-gliadin (Fragment)	D6QY47	TRIMO	39351.1	6.1	2	4.45	5.3	7.7e-9	Glyceraldehyde-3-phosphate dehydrogenase 1, cytosolic	P26517	HORVU	36514.0	6.7	3	4.00	7.7	9.5e-9	Caleosin 1	Q6UFY8	HORVU	34237.9	6.1	3	5.85	10.3	3.1e-10	Dehydrin	Q0GA59	HORVV	47873.2	9.0	4	9.01	14.4	4.5e-16
									Non-specific lipid-transfer protein	A0A1D5RXY7	WHEAT	12634.0	9.7	2	5.16	17.2	4.3e-9	Ubiquitin-NEDD8-like protein RUB1	P0C030	ORYSJ	17129.8	5.8	3	3.27	19.6	1.2e-6	Uncharacterized protein	M0VDB7	HORVV	16763.9	5.5	3	3.47	18.7	3.8e-7	Oleosin	A0A1D5YXN3	WHEAT	16925.5	7.1	4	5.15	21.6	4.0e-10
									Phosphoglucomutase 2	P37012	YEAST	63089.1	6.2	2	5.19	5.1	5.9e-10	Low molecular weight glutenin	Q5MFI2	WHEAT	34571.8	8.5	3	3.36	5.9	2.8e-8	Uncharacterized protein	A0A1D6BPN1	WHEAT	32582.6	5.4	3	3.15	8.2	3.4e-7	Chymotrypsin inhibitor WCI	P83207	WHEAT	12944.1	7.4	4	5.95	43.7	2.0e-10
									Bmh1p	E7NH47	YEASO	29754.4	5.0	2	4.70	15.2	1.8e-9	Protein ZPS1	Q12512	YEAST	27567.3	4.9	3	2.59	12.4	1.9e-6	Fructose-bisphosphate aldolase	A0A1D5VD12	WHEAT	35494.9	7.5	3	5.15	12.0	1.8e-10	Uncharacterized protein	A0A1D6RXD5	WHEAT	48139.4	8.7	4	7.02	13.0	2.2e-12
									Uncharacterized protein	A0A1D5XQM7	WHEAT	14037.7	9.0	2	3.95	15.9	5.6e-9	Cell wall mannoprotein PST1	Q12355	YEAST	45776.9	9.3	3	2.45	4.5	2.6e-5	Phytepsin	P42210	HORVU	54226.7	5.2	3	3.74	6.7	1.2e-8	1-Cys peroxiredoxin PER1	P52572	HORVU	23963.7	6.3	4	6.17	32.1	5.7e-11
									Plasma membrane ATPase 1	P05030	YEAST	99620.2	5.0	2	4.56	2.5	3.8e-8	C-hordein (Fragment)	P02864	HORVS	3332.7	6.0	3	2.55	60.7	1.9e-6	Uncharacterized protein	A0A1D6AK13	WHEAT	47902.3	8.4	3	3.16	2.0	7.4e-8	Hexokinase-1	P04806	YEAST	53738.9	5.3	4	5.27	11.5	7.2e-10
									β-purothionin	B8YM21	TRIUA	14644.1	4.8	2	3.67	8.8	3.0e-6	Peptidyl-prolyl cis-trans isomerase	Q1KL27	ORYSI	18361.2	8.6	3	2.15	12.8	1.9e-6	Predicted protein	F2DIC8	HORVV	38738.6	6.3	3	3.08	11.5	5.7e-7	Caleosin	W5AQ78	WHEAT	34252.9	6.1	4	3.74	5.0	1.5e-7
									Cell wall protein ECM33	P38248	YEAST	43768.9	4.7	2	4.44	6.1	1.7e-8	Low-molecular-weight glutenin subunit (Fragment)	A0A089XBA1	TRIUA	39295.1	8.7	3	1.65	11.5	2.0e-5	Uncharacterized protein	M0X7H3	HORVV	16476.2	10.2	3	2.81	16.1	3.3e-7	α/β-type gliadin	Q41632	TRIUA	33969.6	8.8	4	4.82	22.6	1.3e-9
									Uncharacterized protein	A0A1D5T8W8	WHEAT	13096.6	8.2	2	3.26	23.0	4.8e-7	Non-specific lipid-transfer protein	Q5UNP2	HORVV	12362.6	9.2	3	2.03	22.6	2.5e-6	Cysteine proteinase inhibitor	Q1ENF3	HORVU	15958.2	8.4	3	2.15	13.9	9.0e-5	α-gliadin	Q41509	WHEAT	33046.7	7.7	4	4.00	23.0	3.4e-8
									Ascorbate peroxidase	Q945R5	HORVU	27639.6	5.1	2	3.55	8.6	2.2e-7	α-gliadin	R9XSX7	WHEAT	32864.5	8.2	3	1.60	7.3	9.8e-6	Allene oxide synthase	Q9M4C7	HORVU	53422.1	8.8	3	1.99	6.6	1.6e-5	EC protein I/II	P30569	WHEAT	7712.7	7.9	3	19.83	49.4	4.1e-36
									39K seed protein	Q7M273	HORVU	4229.9	5.4	2	3.94	47.2	3.2e-8	α-gliadin	K7X0N8	WHEAT	33402.1	8.7	3	1.23	7.3	6.2e-5	LMW-GS	Q6SPZ1	WHEAT	43259.7	8.7	3	1.79	5.6	3.5e-5	Dehydrin DHN2	P12952	HORVU	14441.8	8.0	3	8.24	20.3	1.2e-14
									α-amylase/trypsin inhibitor CM3	P17314	WHEAT	18221.5	7.4	2	3.99	13.7	2.3e-8	Glycine rich protein, RNA binding protein	Q40052	HORVU	16798.8	5.4	2	10.90	13.9	1.4e-19	C-hordein (Fragment)	P02864	HORVS	3332.7	6.0	3	1.40	53.6	9.6e-5	Uncharacterized protein	A0A1D6AHC7	WHEAT	22648.5	6.9	3	8.13	19.8	8.4e-15
									Low molecular weight glutenin	Q6SPY8	WHEAT	41148.5	9.0	2	3.62	2.8	1.4e-8	Predicted protein	F2DXR4	HORVV	18949.2	5.7	2	9.45	7.8	8.6e-18	Protein YGP1	P38616	YEAST	37328.3	5.3	3	1.65	9.6	2.6e-5	Heat shock cognate 70 kDa protein	M7ZPC7	TRIUA	71833.8	5.2	3	8.77	5.8	1.3e-15
									Low molecular weight glutenin subunit (Fragment)	Q9XGF0	TRITD	42241.9	8.7	2	3.70	5.4	1.4e-8	Putative protease inhibitor	Q40036	HORVU	9405.1	8.4	2	12.44	37.1	2.0e-22	Glycine rich protein, RNA binding protein	Q40052	HORVU	16798.8	5.4	2	11.26	22.0	3.1e-20	Uncharacterized protein	A0A1D6CDU8	WHEAT	18203.9	5.7	3	7.72	25.4	1.1e-13
									1,3-β-glucanosyltransferase GAS1	P22146	YEAST	59582.8	4.5	2	3.17	5.2	2.2e-7	Wali5 protein	Q43665	WHEAT	9518.3	8.4	2	8.64	19.1	1.5e-15	Uncharacterized protein	M0XQ46	HORVV	15451.8	4.6	2	9.21	9.5	1.9e-16	Subtilisin-chymotrypsin inhibitor CI-1A	P16062	HORVU	8882.3	5.2	3	7.62	33.7	1.7e-13
									Elongation factor 1-alpha	Q6LAA4	HORVU	49169.4	9.2	2	4.11	4.3	4.5e-8	Dehydrin DHN1	P12951	HORVU	14235.7	8.8	2	9.09	19.4	3.1e-16	Predicted protein	F2CSS7	HORVV	33642.9	7.4	2	10.38	12.2	1.3e-18	Low-molecular-weight glutenin subunit group 6 type IV	Q8W3V9	WHEAT	34117.9	8.2	3	7.92	31.4	4.7e-14
									α-gliadin (Fragment)	A0A0E3Z6Q1	TRITD	33091.7	8.2	2	2.62	8.7	8.1e-7	Uncharacterized protein	A0A1D5YM27	WHEAT	14570.9	8.0	2	8.52	31.5	3.7e-15	SCW4-like protein	A0A0L8RKA9	SACEU	39802.2	4.6	2	8.29	8.6	9.4e-15	ABA-inducible protein PHV A1	P14928	HORVU	21820.0	9.0	3	5.81	18.3	3.8e-10
									Uncharacterized protein	W5AKY9	WHEAT	64926.8	6.4	2	2.75	4.0	2.2e-6	Dimeric alpha-amylase inhibitor	C3VW72	TRIDC	15002.5	5.6	2	6.51	24.1	3.2e-12	Uncharacterized protein	M7ZEL3	TRIUA	6103.6	5.8	2	10.06	35.4	5.1e-18	Uncharacterized protein	M0W4X5	HORVV	9421.1	8.1	3	6.25	49.4	1.9e-12
									Uncharacterized protein	A0A1D5WX34	WHEAT	21227.7	6.7	2	3.72	11.8	3.5e-10	Reticulon-like protein	F2DHE3	HORVV	28112.1	6.8	2	7.55	5.4	2.3e-13	Uncharacterized protein	W5G1K3	WHEAT	84553.2	5.7	2	7.89	2.6	5.3e-14	Uncharacterized protein	A0A1D5Y8H2	WHEAT	11127.8	5.1	3	6.05	29.5	1.3e-10
									Prolamin	A1YQF8	ORYSJ	17460.5	8.1	2	2.83	10.3	3.4e-6	Uncharacterized protein	A0A1D5VLG8	WHEAT	42151.6	5.1	2	7.00	8.3	2.4e-12	Uncharacterized protein	A0A077RU46	WHEAT	25091.8	4.8	2	9.84	9.8	1.3e-17	Glutaredoxin-1	P25373	YEAST	12380.3	5.0	3	5.71	34.5	2.5e-10
									Dan2p	C8ZD09	YEAS8	13236.2	4.7	2	3.48	33.1	6.0e-8	Starch synthase, chloroplastic/amyloplastic	Q8H1Y7	HORVV	87474.8	7.7	2	7.38	2.2	4.7e-13	Non-specific lipid-transfer protein	P19656	MAIZE	11705.4	9.1	2	7.17	30.8	1.1e-12	Uncharacterized protein	A0A1D6REH6	WHEAT	74276.2	6.8	3	5.87	5.4	2.9e-10
									HMW glutenin (Fragment)	Q8H0L1	WHEAT	23755.7	6.9	2	3.33	9.1	3.6e-8	α-gliadin (Fragment)	E7DRL1	TRIMO	8710.8	8.4	2	6.79	36.5	5.8e-12	Starch synthase, chloroplastic/amyloplastic	Q8H1Y7	HORVV	87474.8	7.7	2	7.56	2.2	2.2e-13	Starch synthase, chloroplastic/amyloplastic	Q9LEE3	WHEAT	87279.1	6.1	3	6.18	4.5	2.7e-11
									α-amylase/trypsin inhibitor CM1	P16850	WHEAT	15516.9	7.5	2	2.58	8.3	2.3e-6	Uncharacterized protein	T1N316	TRIUA	21607.3	4.7	2	8.20	6.6	5.9e-15	Non-specific lipid-transfer protein	Q1KMU9	WHEAT	11127.0	9.3	2	8.72	16.5	1.6e-15	Low molecular weight glutenin subunit LMW-B8	Q2PQJ8	TRIMO	31282.9	8.7	3	5.23	18.2	4.4e-9
									ω-gliadin	U5U6N3	WHEAT	31980.1	6.7	2	2.10	8.4	6.2e-6	Predicted protein	F2E9N0	HORVV	63902.9	6.7	2	6.57	5.6	1.1e-11	Predicted protein	F2EJ37	HORVV	26263.9	6.4	2	6.10	13.7	1.6e-11	PR61	H9U3X3	WHEAT	11660.0	8.6	3	5.41	32.7	1.1e-9
									Em protein	Q9ZR70	WHEAT	10017.9	5.6	2	2.01	20.4	8.2e-6	Probable secreted beta-glucosidase SIM1	P40472	YEAST	48190.3	4.4	2	6.72	5.7	1.7e-12	Enolase	Q42971	ORYSJ	47972.9	5.4	2	8.44	6.7	4.1e-15	Dehydroascorbate reductase	Q84UH6	WHEAT	23357.9	5.9	3	5.49	14.6	4.1e-10
									V-type proton ATPase subunit C	P31412	YEAST	44188.9	6.2	2	1.72	6.4	4.3e-5	β-hordothionin	P21742	HORVU	14603.2	6.7	2	5.78	11.0	1.9e-11	α-1-purothionin (Fragment)	P01544	WHEAT	13525.7	4.8	2	5.47	15.1	2.2e-11	Dimeric α-amylase inhibitor	C3VWF7	TRIDC	15323.8	8.1	3	5.25	31.9	5.3e-10
									α-gliadin	B7UCZ9	TRITU	26676.8	7.7	2	1.49	3.9	3.9e-4	α-amylase inhibitor BMAI-1 (Fragment)	P16968	HORVU	15816.3	5.4	2	7.02	17.1	2.1e-12	Predicted protein	F2CQY9	HORVV	17818.6	6.3	2	5.56	19.9	3.5e-11	Uncharacterized protein	A0A1D5WPA9	WHEAT	44547.9	8.5	3	6.92	8.8	1.4e-12
									Uncharacterized protein	A0A1D6CM75	WHEAT	31828.4	4.5	2	1.38	7.3	4.7e-5	Low-molecular-weight glutenin storage protein	P93793	WHEAT	34830.1	8.9	2	5.31	4.9	8.7e-10	Reticulon-like protein	F2DHE3	HORVV	28112.1	6.8	2	7.85	10.0	6.2e-14	Cysteine proteinase inhibitor	A0A1D5UAK7	WHEAT	16907.4	10.2	3	4.88	18.6	5.6e-9
									LMW-i	C8AW50	TRITI	34590.3	8.9	2	0.91	3.0	1.5e-4	1Bx high molecular weight glutenin subunit	Q1KL95	WHEAT	84677.7	8.9	2	5.31	3.4	3.1e-9	Aquaporin TIP1-1	O64964	MAIZE	25821.1	6.0	2	6.37	5.2	3.5e-11	Oleosin	I3NM41	WHEAT	19122.8	9.7	3	5.37	15.6	2.5e-9
									Ubiquitin-40S ribosomal protein S31	P05759	YEAST	17216.3	9.9	2	0.97	11.8	6.1e-5	Protein TOS1	P38288	YEAST	47994.8	4.5	2	4.97	5.9	3.1e-10	Ascorbate peroxidase	Q945R5	HORVU	27639.6	5.1	2	5.50	5.9	3.3e-10	Plasma membrane ATPase 1	P05030	YEAST	99620.2	5.0	3	5.47	3.5	1.6e-10
									Uncharacterized protein	A0A077RRI2	WHEAT	60269.5	6.7	2	0.88	6.9	7.9e-5	Oleosin	Q43770	HORVU	16030.6	9.2	2	5.16	8.9	3.9e-9	Triosephosphate isomerase, cytosolic	P34937	HORVU	26736.9	5.4	2	5.46	8.3	1.7e-9	Low-molecular-weight glutenin subunit (Fragment)	A0A089VKM5	TRIUA	43304.5	8.5	3	4.37	11.8	4.4e-9
									YLL025W-like protein	H0GXX9	SACCK	13093.0	4.7	2	0.95	8.1	2.1e-4	Triosephosphate isomerase, cytosolic	P34937	HORVU	26736.9	5.4	2	4.90	9.9	1.9e-9	Dehydrin	Q7FZJ8	HORVU	23461.9	6.3	2	5.51	13.4	1.4e-9	Protein MMF1, mitochondrial	P40185	YEAST	15908.4	9.3	3	4.93	23.4	4.4e-10
									Low molecular weight glutenin subunit Y22	Q38L52	TRIDC	45013.8	9.0	2	0.91	11.0	1.9e-4	C-hordein	Q40055	HORVU	40549.4	6.7	2	4.97	11.5	1.3e-8	Predicted protein	F2CT65	HORVV	8435.1	5.0	2	6.11	32.9	4.5e-11	Uncharacterized protein	A0A1D6ACI6	WHEAT	12630.0	8.2	3	5.45	22.6	2.0e-10
									Mannitol dehydrogenase DSF1	P0CX08	YEAST	56470.7	5.8	2	0.85	3.8	3.5e-4	Uncharacterized protein	T1N682	TRIUA	6711.1	8.2	2	6.62	24.2	1.3e-12	Uncharacterized protein	A0A1D6CHK1	WHEAT	40756.9	5.0	2	4.94	7.0	1.5e-9	5-methyltetrahydropteroyltriglutamate-homocysteine methyltransferase	P05694	YEAST	85860.6	6.1	3	4.92	5.7	1.2e-9
									Low-molecular-weight glutenin subunit	A0A1U9XLA9	WHEAT	43558.2	9.0	2	0.42	4.5	2.4e-4	α-gliadin (Fragment)	A0A0E3UQV8	TRIUA	31779.3	8.8	2	4.89	4.3	1.5e-8	Globulin	Q84NG7	HORVU	24560.9	9.0	2	3.99	9.8	4.6e-7	Uncharacterized protein	A0A1D5RXW0	WHEAT	27550.3	8.1	3	4.08	10.3	3.6e-8
									Predicted protein	F2DX42	HORVV	163815.9	8.5	2	0.30	1.0	0.0012	Probable family 17 glucosidase SCW4	P53334	YEAST	40173.3	4.7	2	6.08	6.0	9.2e-12	Predicted protein	F2DXR4	HORVV	18949.2	5.7	2	4.42	12.8	3.4e-10	Low molecular weight glutenin	Q7Y074	WHEAT	34160.2	8.9	3	4.01	11.0	8.2e-7
									26 kDa endochitinase 1	P11955	HORVU	33402.8	8.5	1	17.08	6.3	5.1e-31	Predicted protein	F2E7I2	HORVV	17532.1	7.8	2	4.49	8.6	1.8e-8	Isocitrate lyase	F2CWQ8	HORVV	63268.9	6.2	2	6.36	5.8	1.2e-12	Uncharacterized protein	A0A1D6CJL8	WHEAT	14668.1	9.2	3	3.98	21.9	1.4e-8
									Wheatwin-1	O64392	WHEAT	15634.7	7.6	1	8.87	13.7	8.0e-16	Oleosin (Fragment)	Q43474	HORVU	5789.2	8.6	2	4.49	19.3	2.4e-8	C-hordein (Fragment)	P06472	HORVU	12179.8	6.8	2	5.43	58.1	3.6e-11	Uncharacterized protein	T1N316	TRIUA	21607.3	4.7	3	3.71	10.6	1.2e-7
									Defensin	A0A060AQ88	WHEAT	7907.1	6.0	1	8.63	32.0	2.3e-15	Cysteine proteinase inhibitor	Q1ENF0	HORVU	12861.7	9.8	2	4.28	21.3	1.2e-9	Uncharacterized protein	M0VFV6	HORVV	35790.3	9.5	2	5.61	6.5	2.7e-10	Uncharacterized protein	A0A1D5TK48	WHEAT	41529.4	6.4	3	2.74	8.3	2.2e-6
									Glyceraldehyde-3-phosphate dehydrogenase	T1NPU7	TRIUA	35162.4	6.2	1	8.48	4.3	2.4e-15	Uncharacterized protein	A0A1D5YUG0	WHEAT	17868.1	6.5	2	5.83	15.8	1.6e-11	Os02g0794600 protein	Q6K670	ORYSJ	8406.7	7.6	2	4.27	20.3	7.4e-9	Low molecular weight glutenin (Fragment)	Q5MFN4	WHEAT	32404.1	8.5	3	2.95	15.2	1.5e-7
									EC protein I/II	P30569	WHEAT	7712.7	7.9	1	8.43	17.3	2.5e-16	α-gliadin (Fragment)	A0A0E3UQV6	TRIUA	32361.0	8.2	2	3.56	8.9	1.0e-7	Heat shock protein SSA1	P10591	YEAST	69657.8	5.0	2	4.20	2.5	1.1e-7	Seripauperin-23	Q07987	YEAST	13178.1	4.9	3	2.11	24.2	9.6e-6
									Grain softness protein (Fragment)	Q0GIQ7	HORVU	18207.0	5.0	1	7.98	8.6	3.6e-14	Uncharacterized protein	W5GQA2	WHEAT	9498.2	5.6	2	4.51	15.1	4.6e-8	Uncharacterized protein	M0URJ1	HORVV	8759.7	8.4	2	3.27	15.2	7.6e-7	Non-specific lipid-transfer protein 2G	M7YYL5	TRIUA	9623.6	8.5	3	2.52	35.5	1.9e-6
									Reticulon-like protein	A0A1D6BIA4	WHEAT	25918.7	8.4	1	7.29	5.5	6.8e-13	Uncharacterized protein	A0A1D5XMK2	WHEAT	14734.3	8.3	2	3.95	15.3	6.4e-8	Cysteine proteinase inhibitor	Q1ENF0	HORVU	12861.7	9.8	2	3.56	25.4	7.1e-8	Low-molecular-weight glutenin GLU-B3	A7XDG0	TRITU	41267.1	8.9	3	2.36	16.0	2.5e-6
									γ-hordein-3	P80198	HORVU	33189.1	6.7	1	7.04	5.2	2.0e-12	Uncharacterized protein	A0A1D5XQM7	WHEAT	14037.7	9.0	2	3.37	15.9	1.2e-7	Histone H2A.2.1	P02276	WHEAT	16013.1	10.6	2	3.72	13.9	2.3e-7	Cytochrome c	P00068	WHEAT	12047.7	9.4	3	1.52	17.0	8.9e-5
									Cell wall protein TIR4	Q12218	YEAST	47849.2	4.0	1	7.02	3.5	2.1e-12	Salt-induced YSK2 dehydrin 3	W5GW81	WHEAT	23021.0	9.0	2	3.64	13.4	8.8e-8	Histone H2B.2	P05621	WHEAT	16227.1	10.1	2	4.40	7.3	1.2e-8	Dehydrin DHN1	P12951	HORVU	14235.7	8.8	2	10.79	19.4	2.3e-19
									Defensin Tk-AMP-D1.1	P84965	TRIKH	5137.7	6.4	1	7.00	51.1	7.4e-13	Uncharacterized protein	A0A1D5TK48	WHEAT	41529.4	6.4	2	4.42	5.6	3.5e-10	Nucleoside diphosphate kinase	W5AGK9	WHEAT	16704.2	6.3	2	4.20	14.6	1.5e-8	Uncharacterized protein	A0A1D6CSF3	WHEAT	12053.3	8.6	2	13.56	24.5	1.7e-24
									Non-specific lipid-transfer protein	Q2PCB7	WHEAT	12259.5	8.9	1	6.96	16.7	2.7e-12	Calmodulin	P04464	WHEAT	16846.8	4.1	2	3.98	17.4	9.4e-7	L-ascorbate peroxidase S chloroplastic/mitochondrial	A0A1D6IU85	MAIZE	35228.2	6.6	2	3.55	10.9	6.3e-8	Uncharacterized protein	W5FQI8	WHEAT	14515.8	7.1	2	9.45	21.0	6.8e-17
									Predicted protein	F2E4C2	HORVV	71905.9	5.1	1	6.94	3.0	3.0e-12	Nucleoside diphosphate kinase	W5AGK9	WHEAT	16704.2	6.3	2	3.85	14.6	6.3e-8	Phosphoglycerate kinase, cytosolic	P12783	WHEAT	42122.3	5.6	2	3.28	6.2	1.4e-7	Predicted protein	F2E4C2	HORVV	71905.9	5.1	2	9.19	4.6	2.1e-16
									Starch synthase, chloroplastic/amyloplastic	Q9LEE2	WHEAT	86795.7	6.3	1	6.91	2.0	3.5e-12	Pry1p	E7NJN5	YEASO	23657.1	5.2	2	4.73	11.6	2.4e-10	Uncharacterized protein	A0A1D5YVI5	WHEAT	60294.5	8.8	2	3.15	3.7	9.8e-7	Uncharacterized protein	A0A1D6DBY5	WHEAT	11628.6	6.1	2	12.74	29.9	1.9e-23
									Glycine rich protein, RNA binding protein	Q40052	HORVU	16798.8	5.4	1	6.86	12.1	2.2e-12	α-gliadin	R9XSU5	WHEAT	35101.7	6.7	2	3.02	3.9	1.2e-7	Invertase 2	P00724	YEAST	60639.8	4.6	2	3.53	7.7	2.1e-8	Dimeric α-amylase inhibitor (Fragment)	A4GFQ9	TRIDC	13301.4	5.3	2	8.11	27.4	1.4e-14
									Elongation factor Tu, mitochondrial, putative, expressed	Q10AI6	ORYSJ	33885.3	5.6	1	6.55	4.7	2.0e-12	Ascorbate peroxidase	Q945R5	HORVU	27639.6	5.1	2	3.15	5.9	3.0e-7	Predicted protein	F2CSC9	HORVV	18234.0	5.4	2	3.37	15.0	4.1e-7	Bowman-Birk type trypsin inhibitor	P81713	WHEAT	7962.5	8.1	2	10.56	33.8	6.1e-19
									40S ribosomal protein S15	Q01855	YEAST	16002.0	10.7	1	6.49	9.2	2.1e-11	Wheatwin-1	O64392	WHEAT	15634.7	7.6	2	2.15	15.8	4.4e-5	Glycosyltransferase 75	Q9ZR33	WHEAT	41499.2	5.8	2	3.74	5.7	1.6e-8	Grain softness protein (Fragment)	A9E4K3	HORVU	14309.5	4.6	2	8.73	19.5	1.4e-15
									Uncharacterized protein	A0A1D5YUG0	WHEAT	17868.1	6.5	1	6.29	8.8	5.4e-12	Histone H2A.2.1	P02276	WHEAT	16013.1	10.6	2	2.30	19.9	1.0e-5	Cytochrome c	P00068	WHEAT	12047.7	9.4	2	2.20	9.8	2.2e-5	Nonspecific lipid-transfer protein 2, putative, expressed	Q337E3	ORYSJ	8620.3	8.1	2	6.96	14.6	1.5e-13
									Defensin Tm-AMP-D1.2	P84964	TRIMO	5700.4	8.5	1	6.20	28.6	3.3e-12	Puroindoline-b	Q7FPC3	TRIMO	16738.6	8.9	2	2.39	18.2	1.8e-7	Uncharacterized protein	A0A1D5TK48	WHEAT	41529.4	6.4	2	2.59	3.2	8.6e-7	Non-specific lipid-transfer protein 4.3	Q42842	HORVU	11175.3	9.3	2	7.36	37.4	5.2e-13
									Dimeric alpha-amylase inhibitor	C3VWZ9	HORVU	15197.7	5.6	1	6.13	9.9	3.4e-12	α/β-gliadin	A0A0K2QJ82	WHEAT	36617.2	6.9	2	2.42	3.2	3.2e-6	β-1,3-glucanase 2	O64938	HORVU	35145.9	9.0	2	2.25	11.1	5.3e-6	Wali6 protein	Q43666	WHEAT	9408.1	8.4	2	8.59	34.1	2.6e-15
									Phytepsin	P42210	HORVU	54226.7	5.2	1	6.02	4.1	3.1e-11	ω-gliadin (Fragment)	C0KEI1	WHEAT	41338.5	5.7	2	1.76	12.4	1.2e-4	Uncharacterized protein	A0A0E0JJD7	ORYPU	91767.8	8.7	2	2.33	1.4	2.1e-5	Glycine rich protein, RNA binding protein	Q40052	HORVU	16798.8	5.4	2	7.78	22.0	8.4e-14
									Uncharacterized protein	A0A1D5TV02	WHEAT	11249.6	7.4	1	5.95	26.9	2.1e-10	α-gliadin	A0A023WGF7	WHEAT	32809.2	8.6	2	2.28	3.9	4.5e-7	Uncharacterized protein	W5EM63	WHEAT	15279.2	5.9	2	2.52	15.2	4.8e-6	Peptidyl-prolyl cis-trans isomerase	Q93W25	WHEAT	18391.3	8.5	2	6.02	8.2	2.0e-12
									Uncharacterized protein	W4ZT34	WHEAT	9520.3	8.6	1	5.82	15.7	2.2e-13	Cell wall protein ECM33	P38248	YEAST	43768.9	4.7	2	2.16	4.4	1.2e-6	Cytochrome b-c1 complex subunit 6	Q0IUE3	ORYSJ	8227.6	6.7	2	2.35	42.0	1.2e-6	Ascorbate peroxidase	O23983	HORVU	27435.4	5.8	2	6.67	10.4	9.6e-12
									Uncharacterized protein	A0A1D6ACI6	WHEAT	12630.0	8.2	1	5.74	8.7	5.6e-12	Uncharacterized protein	A0A1D6RCW0	WHEAT	61583.5	4.9	2	1.44	6.0	2.0e-5	Glyceraldehyde-3-phosphate dehydrogenase	A0A1B1V4Q3	WHEAT	36551.0	7.1	2	1.89	7.1	6.8e-6	60S acidic ribosomal protein P0	W5HPC1	WHEAT	34536.0	5.4	2	7.52	6.9	2.6e-13
									Dimeric alpha-amylase inhibitor (Fragment)	M1PST7	TRIUA	14011.2	5.0	1	5.55	12.3	7.3e-11	Uncharacterized protein	A0A1D5UX47	WHEAT	64268.1	5.9	2	1.31	1.6	9.4e-6	Uncharacterized protein	A0A1D6SDM0	WHEAT	11470.3	8.6	2	3.05	13.6	4.0e-8	39K seed protein	Q7M273	HORVU	4229.9	5.4	2	6.12	47.2	9.9e-11
									Hordoindoline a	G1UH13	HORMA	16313.0	8.5	1	5.48	13.5	5.9e-11	Low-molecular-weight glutenin subunit group 4 type II	Q8W3W4	WHEAT	38441.8	8.9	2	1.64	2.9	3.0e-5	Pyrophosphate--fructose 6-phosphate 1-phosphotransferase subunit alpha	W5G4R7	WHEAT	72492.1	7.6	2	2.69	4.5	8.7e-7	Uncharacterized protein	A0A1D5UG19	WHEAT	11986.4	9.2	2	8.39	25.2	6.1e-15
									Uncharacterized protein	A0A1D6C5V3	WHEAT	13487.2	8.6	1	5.45	9.6	5.3e-11	Pyruvate kinase 1	P00549	YEAST	54545.1	7.6	2	1.45	4.0	4.1e-5	Alanine aminotransferase 2	P52894	HORVU	52877.9	5.9	2	2.52	4.4	1.0e-5	Uncharacterized protein	A0A1D5SE73	WHEAT	20901.6	8.9	2	7.03	12.1	2.1e-12
									Uncharacterized protein	A0A1D6RXD5	WHEAT	48139.4	8.7	1	5.36	3.1	5.8e-10	OSJNba0093F12.16 protein	Q0JAI2	ORYSJ	17747.8	9.2	2	1.86	14.5	1.0e-6	Leaf-specific thionin	P09617	HORVU	14662.1	7.3	2	2.51	18.2	1.3e-6	Uncharacterized protein	W5A6D0	WHEAT	35944.5	6.6	2	5.48	9.7	1.5e-9
									Uncharacterized protein	A0A1D5Z0E6	WHEAT	9599.4	8.3	1	5.21	11.7	6.2e-10	Non-specific lipid-transfer protein	J3N5I3	ORYBR	11529.5	9.6	2	1.32	18.8	1.6e-4	Ribosomal protein L3	Q08G39	WHEAT	44094.9	10.0	2	2.41	4.4	1.8e-7	Putative vacuolar defense protein	Q3BER7	WHEAT	17506.8	6.9	2	6.93	9.1	1.1e-12
									Pau2p	J8Q951	SACAR	12919.7	4.9	1	5.19	24.8	1.9e-9	β-amylase (Fragment)	Q7X9M2	WHEAT	30902.3	8.6	2	0.59	4.1	0.0030	Uncharacterized protein ILF1 (Fragment)	B5MEV4	SACPS	84932.3	3.8	2	2.68	2.6	2.8e-7	Predicted protein	F2E9N0	HORVV	63902.9	6.7	2	7.02	6.1	1.1e-12
									6-phosphogluconate dehydrogenase, decarboxylating 1	P38720	YEAST	53543.7	6.2	1	5.13	2.9	6.4e-10	Uncharacterized protein	W5CY87	WHEAT	16598.8	5.2	2	0.73	9.1	2.3e-4	Sucrose synthase	O82073	WHEAT	92525.5	5.8	2	2.07	2.7	2.0e-5	α/β-gliadin	A0A0K2QJ82	WHEAT	36617.2	6.9	2	6.96	26.6	2.8e-12
									Uncharacterized protein	A2X7I8	ORYSI	18812.6	5.7	1	4.69	9.0	1.3e-8	α-gliadin	A5JSB7	WHEAT	32765.5	8.5	2	0.31	6.6	4.7e-4	Uncharacterized protein	Q6Z420	ORYSJ	5649.7	8.6	2	1.47	66.0	4.1e-6	LMW-m glutenin subunit 5 (Fragment)	V9P6C5	WHEAT	40110.8	8.9	2	7.58	16.8	2.0e-13
									Defensin	W4ZWJ1	WHEAT	9097.6	7.6	1	4.66	24.4	5.1e-8	α-gliadin	A0A023WHR4	WHEAT	29228.1	8.8	2	0.21	6.3	7.8e-4	Malate synthase	A0A1D5TH25	WHEAT	62763.1	7.3	2	2.28	3.4	1.6e-6	Cold shock-induced protein TIR1	P10863	YEAST	24906.5	4.7	2	8.05	6.7	2.6e-14
									Glucan endo-1,3-beta-glucosidase isoenzyme I	O65189	HORVU	32961.6	7.7	1	4.49	4.5	1.5e-8	Predicted protein	F2E4C2	HORVV	71905.9	5.1	1	14.21	4.6	1.0e-25	Histone H4	P02309	YEAST	11368.4	11.4	2	1.95	11.7	3.9e-6	Low-molecular-weight glutenin subunit (Fragment)	R4JB34	WHEAT	37199.7	9.0	2	8.11	8.1	2.1e-14
									Ascorbate peroxidase	O23983	HORVU	27435.4	5.8	1	4.35	8.8	7.9e-8	Uncharacterized protein	M0WJV7	HORVV	16570.1	7.9	1	11.86	15.5	2.4e-21	Globulin-1 S allele	P15590	MAIZE	65029.5	6.6	2	1.25	3.0	3.0e-5	α-1-purothionin (Fragment)	P01544	WHEAT	13525.7	4.8	2	6.53	11.9	1.6e-12
									Probable secreted beta-glucosidase SUN4	P53616	YEAST	43442.5	4.2	1	4.25	2.9	1.3e-8	Uncharacterized protein	A0A1D6RDC7	WHEAT	43711.2	5.5	1	11.21	6.0	3.7e-20	ω-gliadin (Fragment)	C0KEI1	WHEAT	41338.5	5.7	2	1.09	2.3	0.0016	α-gliadin protein	I6U6J1	TRIDC	32840.4	8.2	2	6.53	22.8	1.7e-11
									Uncharacterized protein	A0A1D5VTK7	WHEAT	16754.6	8.4	1	4.13	9.9	1.0e-8	Beta-glucosidase-like protein NCA3, mitochondrial	P46955	YEAST	35412.8	4.2	1	10.41	5.0	1.1e-18	Uncharacterized protein	W5BGQ0	WHEAT	12014.4	9.2	2	1.59	21.0	4.1e-5	Uncharacterized protein	T1NPR1	TRIUA	13626.1	7.6	2	7.81	24.4	7.4e-14
									Glucokinase-1	P17709	YEAST	55377.9	5.8	1	4.10	2.2	3.3e-8	Defensin Tm-AMP-D1.2	P84964	TRIMO	5700.4	8.5	1	10.25	28.6	2.2e-18	Uncharacterized protein	M0UP77	HORVV	13035.3	8.0	2	1.47	18.8	9.9e-6	Uncharacterized protein	A0A1D5UTG3	WHEAT	11148.4	8.4	2	6.42	27.2	7.1e-12
									Pgm2p	J8Q161	SACAR	63036.2	6.7	1	4.05	2.6	1.4e-8	Uncharacterized protein	W5AC38	WHEAT	29632.3	6.0	1	10.09	11.6	1.5e-18	ATP synthase subunit alpha, mitochondrial	P05494	MAIZE	55180.8	5.8	2	0.81	3.9	0.0016	Sim1p	H0GW65	SACCK	47907.5	4.6	2	5.89	5.8	1.1e-11
									Protein disulfide-isomerase	P52589	WHEAT	56533.5	5.0	1	4.04	2.3	8.6e-8	Uncharacterized protein	T1MXP3	TRIUA	15999.5	5.8	1	9.58	11.8	4.0e-17	Glutamine synthetase root isozyme 4	P38562	MAIZE	38981.2	5.2	2	1.09	3.9	5.9e-5	High pI α-glucosidase	Q9LLY2	HORVU	96559.5	6.9	2	6.74	3.2	7.2e-12
									Defensin Tk-AMP-D4	P84971	TRIKH	4989.8	8.5	1	3.96	33.3	2.6e-8	Wali3 protein	Q43663	WHEAT	9496.3	8.7	1	9.38	15.9	9.1e-17	60S ribosomal protein L2	Q2QNF3	ORYSJ	28249.7	11.0	2	1.12	6.9	1.3e-4	α-gliadin	R9XSU2	WHEAT	32994.7	7.7	2	4.41	46.2	7.1e-9
									Uncharacterized protein	T1LUI8	TRIUA	44103.0	6.7	1	3.58	2.5	2.3e-7	60S acidic ribosomal protein P0	W5HPC1	WHEAT	34536.0	5.4	1	8.41	6.9	5.7e-15	Histone H3.2	K7U3E1	MAIZE	19085.4	11.5	2	0.80	14.6	3.9e-4	Uncharacterized protein	A0A1D5TN57	WHEAT	71473.1	6.0	2	5.56	4.9	1.1e-9
									Glutathione reductase	P41921	YEAST	53441.4	7.7	1	3.35	2.5	1.3e-7	EC protein I/II	P30569	WHEAT	7712.7	7.9	1	7.93	17.3	1.2e-15	TRX2-like protein	A0A0L8RJU6	SACEU	16347.9	5.6	2	1.07	16.7	7.3e-5	α-amylase/subtilisin inhibitor	P07596	HORVU	22164.1	7.8	2	5.52	6.9	9.2e-10
									Uncharacterized protein	A0A1D5RVE0	WHEAT	64155.7	7.3	1	3.26	1.7	5.5e-7	Defensin	A0A060AQ88	WHEAT	7907.1	6.0	1	7.79	18.7	4.6e-14	26 kDa heat shock protein	Q9T2L4	HORVU	26804.7	6.0	2	0.59	7.8	2.0e-4	Probable family 17 glucosidase SCW4	P53334	YEAST	40173.3	4.7	2	7.12	5.7	1.4e-13
									α-glucosidase MAL62	P07265	YEASX	68183.9	5.5	1	3.20	2.6	2.9e-8	Pathogenesis-related protein PRB1-3	P35793	HORVU	17697.0	8.9	1	7.42	7.9	2.5e-14	Uncharacterized protein	Q9LDF4	ORYSJ	12655.2	12.6	2	0.77	12.1	1.1e-4	Low-molecular-weight glutenin subunit group 3 type II (Fragment)	Q8W3W7	WHEAT	33884.9	9.0	2	6.44	10.4	1.2e-11
									OSIGBa0134P10.10 protein	Q01IS6	ORYSA	16419.9	10.4	1	3.07	7.3	8.9e-7	Dehydrin	A0A0H4MAT1	WHEAT	13930.3	8.8	1	7.34	20.3	5.5e-13	Predicted protein	F2E108	HORVV	78428.1	6.4	2	0.43	2.3	0.0023	L-1	R4ZA22	TRIKH	39817.9	5.9	2	5.29	4.6	1.3e-11
									Low-molecular-weight glutenin subunit (Fragment)	A0A089VMA9	TRIUA	36893.5	8.9	1	3.06	5.3	1.3e-6	Uncharacterized protein	A0A077RU46	WHEAT	25091.8	4.8	1	7.01	5.6	4.4e-13	Uncharacterized protein	M0V4S8	HORVV	18259.3	8.6	2	0.36	8.2	3.4e-4	Protein HRI1	Q05905	YEAST	27500.9	5.1	2	5.51	8.6	1.2e-9
									TRP2-like protein	A0A0L8RLL5	SACEU	56835.2	5.5	1	2.82	3.2	2.6e-7	Predicted protein; Uncharacterized protein	M0YHZ3	HORVV	20130.2	9.2	1	6.92	9.1	2.7e-12	OSJNBa0017P10.8 protein	Q7X7W5	ORYSJ	87698.9	8.1	2	0.25	2.7	0.0098	Non-specific lipid-transfer protein	A0A1D5V553	WHEAT	19559.1	9.2	2	5.21	15.1	4.8e-9
									Uncharacterized protein	W5F4B0	WHEAT	34111.7	6.5	1	2.77	4.2	3.8e-7	β-glucosidase	Q40025	HORVU	57445.4	7.2	1	6.71	3.3	8.0e-12	Uncharacterized protein	M0WJV7	HORVV	16570.1	7.9	1	14.47	15.5	3.4e-26	Predicted protein	F2D3S4	HORVV	61732.0	5.0	2	4.72	2.3	3.9e-8
									Uncharacterized protein	A0A1D5ZKJ0	WHEAT	153351.3	8.5	1	2.72	1.5	1.7e-7	Dehydrin DHN5	Q40042	HORVV	58552.3	6.6	1	6.59	5.4	2.7e-13	Defensin Tm-AMP-D1.2	P84964	TRIMO	5700.4	8.5	1	11.71	28.6	4.4e-21	Type-5 thionin	Q05806	WHEAT	13747.9	4.4	2	5.99	16.8	2.4e-12
									V-type proton ATPase catalytic subunit A	P17255	YEAST	118637.7	5.8	1	2.72	1.1	1.8e-6	17.4 kDa heat-shock protein	B2FH56	TRITD	17437.4	5.6	1	6.58	10.0	4.7e-12	Bowman-Birk type trypsin inhibitor	M0Y075	HORVV	19189.8	8.6	1	10.04	9.5	5.5e-18	Uncharacterized protein	A0A077RU46	WHEAT	25091.8	4.8	2	6.49	9.8	2.8e-13
									Predicted protein	F2CTP1	HORVV	16553.5	7.5	1	2.56	9.9	7.0e-7	Reticulon-like protein	A0A1D6BIA4	WHEAT	25918.7	8.4	1	6.51	5.5	7.6e-12	Chitinase	Q42839	HORVU	35370.0	6.3	1	9.84	6.0	1.3e-17	Uncharacterized protein	W5B5M5	WHEAT	48716.2	9.0	2	3.78	4.3	1.7e-8
									Uncharacterized protein	M7ZMF2	TRIUA	20758.8	6.3	1	2.46	6.6	1.6e-6	Defensin Tk-AMP-D1	P84963	TRIKH	5744.4	8.2	1	6.42	28.6	2.9e-12	CSP1	A0A0K0VKK1	HORVU	18796.0	5.8	1	8.58	10.9	2.8e-15	ω-5 gliadin	Q402I5	WHEAT	53025.9	6.6	2	5.23	13.2	1.0e-10
									Uncharacterized protein	T1MUF6	TRIUA	28444.7	10.2	1	2.41	2.8	3.8e-7	Uncharacterized protein	A0A1D5ZB55	WHEAT	28099.7	10.6	1	6.25	6.5	1.5e-11	Predicted protein (Fragment)	F2D029	HORVV	15519.1	8.1	1	8.47	8.8	1.0e-15	Uncharacterized protein	A0A077RWR2	WHEAT	17730.6	5.6	2	6.04	16.0	1.1e-11
									Thioredoxin reductase 1	P29509	YEAST	34238.4	5.7	1	2.41	3.8	1.6e-6	Puroindoline b	Q6L713	WHEAT	9536.0	9.0	1	6.21	12.5	5.5e-11	Uncharacterized protein	A0A1D5S915	WHEAT	9473.2	8.1	1	8.24	17.9	1.2e-14	UFG2	E6Y2R7	WHEAT	16945.5	6.5	2	4.71	15.2	2.4e-9
									26 kDa endochitinase 2	P23951	HORVU	28155.9	8.8	1	2.37	5.6	8.2e-7	Uncharacterized protein	A0A1D6ACI6	WHEAT	12630.0	8.2	1	6.14	8.7	3.5e-12	Wali3 protein	Q43663	WHEAT	9496.3	8.7	1	8.22	15.9	1.3e-14	Fast ω-gliadin	A0A076G4E3	TRIMO	33322.0	5.9	2	4.03	4.0	1.3e-7
									Cytochrome c iso-1	P00044	YEAST	12182.1	9.5	1	2.37	10.1	3.1e-6	Uncharacterized protein	M0XQ46	HORVV	15451.8	4.6	1	6.11	9.5	2.4e-12	Serine carboxypeptidase 3	P21529	HORVU	56362.6	5.9	1	8.16	3.7	1.6e-14	Defensin Tk-AMP-D4	P84971	TRIKH	4989.8	8.5	2	5.02	53.3	2.5e-10
									60S ribosomal protein L18a	W5D7B8	WHEAT	21339.2	10.4	1	2.32	6.2	8.2e-7	Uncharacterized protein	W5EYH6	WHEAT	13413.4	7.7	1	5.97	11.4	1.2e-11	Uncharacterized protein	W5BH09	WHEAT	61114.0	8.8	1	7.50	2.6	1.4e-13	Ascorbate peroxidase	Q945R5	HORVU	27639.6	5.1	2	5.12	10.5	2.5e-9
									Uncharacterized protein	A0A0E0LWT5	ORYPU	23816.1	9.0	1	2.24	6.7	1.1e-5	Oleosin	F2E8X4	HORVV	16945.5	7.1	1	5.91	12.0	7.4e-11	NCA3-like protein	A0A0L8RH02	SACEU	34566.0	4.4	1	7.37	5.1	8.4e-14	α-gliadin (Fragment)	A0A0E3Z6L3	WHEAT	25139.1	8.6	2	3.75	23.2	5.0e-8
									B-hordein	Q0PIV6	HORVV	33030.0	8.5	1	2.23	6.2	1.4e-6	Uncharacterized protein	A0A1D5S915	WHEAT	9473.2	8.1	1	5.55	17.9	3.7e-10	Uncharacterized protein	A0A1D6AHC5	WHEAT	18360.0	6.8	1	7.12	6.3	4.0e-14	α-gliadin	Q41528	WHEAT	33192.9	8.6	2	3.80	26.1	1.9e-7
									Uncharacterized protein	A0A1D5RYE0	WHEAT	22045.1	4.7	1	2.05	4.5	8.8e-5	α-gliadin protein	A0A0E3X6T9	TRIUA	34749.5	8.8	1	5.45	10.6	4.4e-10	RAB17 protein	A3KLI0	MAIZE	17061.6	8.8	1	7.02	15.5	2.2e-12	Uncharacterized protein	M0V7I0	HORVV	11777.1	8.5	2	4.20	19.6	2.8e-9
									Elongation factor 2	P32324	YEAST	93290.0	5.9	1	1.90	1.4	4.9e-5	Lipoxygenase	Q42847	HORVV	96749.3	6.3	1	5.24	2.0	6.2e-10	Uncharacterized protein	M0VQH7	HORVV	108625.9	6.5	1	6.73	1.4	3.2e-12	α-gliadin	I0CCD1	TRIDC	34083.8	7.0	2	4.49	14.2	2.4e-8
									Glyceraldehyde-3-phosphate dehydrogenase 2, cytosolic (Fragment)	P08477	HORVU	33236.1	6.2	1	1.76	3.6	3.3e-5	Os09g0127700 protein	Q6K3G5	ORYSJ	12547.3	9.7	1	5.21	10.7	4.9e-9	Secretory protein	Q9SWZ5	WHEAT	24210.6	9.3	1	6.61	7.1	1.3e-11	Predicted protein	F2CRD9	HORVV	22781.1	8.8	2	3.62	13.8	3.1e-8
									Uncharacterized protein K0253H11.13	C8TFK6	ORYSI	7971.9	9.9	1	1.71	18.8	5.5e-5	Predicted protein	F2CUF1	HORVV	30625.0	9.1	1	5.18	4.8	1.7e-10	60S acidic ribosomal protein P0	W5HPC1	WHEAT	34536.0	5.4	1	6.49	6.9	2.1e-11	Calmodulin	P04464	WHEAT	16846.8	4.1	2	3.61	22.1	4.5e-6
									Cell wall mannoprotein CIS3	P47001	YEAST	23241.8	4.5	1	1.67	4.4	2.4e-4	Low-molecular-weight glutenin subunit (Fragment)	A0A089VMG0	TRIUA	43758.9	8.7	1	4.93	4.0	1.4e-8	Uncharacterized protein	O24002	HORVU	24911.6	4.8	1	6.31	7.4	3.7e-12	Uncharacterized protein	W5GNV1	WHEAT	9227.5	6.5	2	5.09	33.3	1.2e-9
									Uncharacterized protein	W5GWT6	WHEAT	54791.4	7.6	1	1.62	2.6	1.6e-5	Uncharacterized protein	A0A1D5YPK4	WHEAT	29624.7	10.8	1	4.87	5.2	4.2e-10	Predicted protein	F2DWM2	HORVV	78504.9	6.7	1	6.16	2.1	1.7e-11	Protein VEL1	P53058	YEAST	22152.1	4.4	2	3.52	11.7	3.1e-8
									Tropomyosin-1	P17536	YEAST	23540.9	4.6	1	1.61	8.0	1.1e-5	Uncharacterized protein	W5FBU7	WHEAT	18770.0	5.3	1	4.63	7.3	1.2e-10	Predicted protein	F2DA41	HORVV	11529.9	8.9	1	5.90	11.7	1.4e-10	Predicted protein	F2E8C1	HORVV	12680.5	9.8	2	4.06	9.1	9.6e-8
									α-gliadin	K7XE68	WHEAT	33552.2	7.6	1	1.58	14.0	1.6e-5	Uncharacterized protein	A0A1D5XV44	WHEAT	47900.5	8.6	1	4.54	3.2	2.9e-9	Aldose reductase	P23901	HORVU	35807.3	6.5	1	5.84	3.4	6.1e-12	Uncharacterized protein	W5EM63	WHEAT	15279.2	5.9	2	3.76	20.3	9.7e-9
									Puroindoline-b	Q7FPC3	TRIMO	16738.6	8.9	1	1.58	12.2	1.3e-5	Uncharacterized protein	M0ZC40	HORVV	5912.4	5.1	1	4.51	21.8	5.0e-8	Uncharacterized protein	A0A1D5X0F1	WHEAT	73538.5	8.7	1	5.79	2.4	4.1e-10	Starch synthase, chloroplastic/amyloplastic	Q8H1Y7	HORVV	87474.8	7.7	2	3.77	3.4	1.7e-8
									Uncharacterized protein	A0A0E0R4T4	ORYRU	152120.5	6.7	1	1.28	2.8	6.1e-5	Predicted protein	F2EJ37	HORVV	26263.9	6.4	1	4.46	7.7	9.0e-10	Predicted protein	F2CV78	HORVV	9206.9	9.3	1	5.73	15.4	1.8e-10	Beta purothionin	B8YM08	TRIMO	14613.1	4.9	2	4.05	23.5	1.2e-9
									Uncharacterized protein	A0A1D5XXC4	WHEAT	6957.4	8.9	1	1.23	13.4	4.0e-4	Uncharacterized protein	A0A1D6C5V3	WHEAT	13487.2	8.6	1	4.41	9.6	1.1e-9	Cathepsin B (Fragment)	Q03106	WHEAT	33643.2	6.0	1	5.69	4.9	6.7e-12	Granule-bound starch synthase 1, chloroplastic/amyloplastic	P04713	MAIZE	65967.3	6.6	2	3.86	3.5	5.7e-8
									Os03g0227750 protein	A0A0P0VV10	ORYSJ	11357.1	8.5	1	1.10	17.9	1.2e-4	Cathepsin B (Fragment)	Q03106	WHEAT	33643.2	6.0	1	4.33	4.9	2.5e-9	Pathogenesis-related protein 1-3	O82714	WHEAT	17651.1	8.7	1	5.66	7.9	2.9e-12	Late embryogenesis abundant protein B19.1A	Q05190	HORVU	9961.8	6.3	2	3.48	26.9	2.1e-8
									Uncharacterized protein	A0A1D5SC25	WHEAT	77526.5	6.0	1	1.08	1.5	1.2e-4	Defensin Tk-AMP-D1.1	P84965	TRIKH	5137.7	6.4	1	4.23	29.8	3.8e-9	Uncharacterized protein	A0A1D5ZB55	WHEAT	28099.7	10.6	1	5.58	6.5	2.5e-10	Thaumatin-like xylanase inhibitor (Fragment)	Q0WX48	WHEAT	15643.0	8.4	2	4.22	27.2	2.2e-9
									Uncharacterized protein	A0A0E0MIF5	ORYPU	20137.9	5.2	1	0.88	7.8	3.0e-4	Probable secreted beta-glucosidase UTH1	P36135	YEAST	36955.6	4.6	1	4.16	3.3	3.9e-8	Glucan 1,3-β-glucosidase I/II	P23776	YEAST	51311.4	4.6	1	5.52	3.1	1.3e-9	Hordoindoline-a	Q5ITM7	HORVV	16544.3	8.9	2	2.72	13.4	4.4e-7
									α-gliadin protein	A0A0E3X5J7	TRIUA	32109.6	8.6	1	0.86	2.9	6.5e-4	Uncharacterized protein YAR061W	P0CX90	YEAST	7609.7	8.8	1	4.12	16.4	3.9e-9	Uncharacterized protein	A0A1D5SBE4	WHEAT	26817.8	8.6	1	5.36	8.0	2.0e-11	Non-specific lipid-transfer protein	Q42848	HORVU	12329.7	9.5	2	2.74	20.5	1.5e-6
									Predicted protein	F2ECQ9	HORVV	39762.5	6.0	1	0.81	3.4	7.1e-4	Uncharacterized protein	M0XW05	HORVV	15125.9	10.1	1	4.09	12.3	4.3e-9	Uncharacterized protein	A0A0L8RMH2	SACEU	72521.7	4.5	1	5.36	2.2	2.6e-9	Elongation factor Tu	A0A1D6AAQ0	WHEAT	40725.1	9.0	2	3.42	10.0	5.7e-8
									Uncharacterized protein	A0A0E0LES2	ORYPU	22617.0	9.7	1	0.73	6.8	0.0013	Uncharacterized protein	W5AKY9	WHEAT	64926.8	6.4	1	4.08	3.1	4.1e-9	Grain softness protein-1B2 (Fragment)	Q5BLQ6	WHEAT	17373.1	6.9	1	5.19	7.1	1.6e-10	Histone H2B.2	P05621	WHEAT	16227.1	10.1	2	2.61	13.3	4.3e-6
									Uncharacterized protein	W5FPP7	WHEAT	111601.2	5.4	1	0.72	1.9	0.0016	Uncharacterized protein	W5GWI6	WHEAT	39039.7	8.8	1	3.90	3.0	7.8e-9	Uncharacterized protein YER188W	P40103	YEAST	27312.6	4.8	1	5.18	5.0	5.9e-11	Low-molecular-weight glutenin subunit	A0A0S2GJS5	WHEAT	40149.7	8.7	2	3.62	21.8	3.2e-8
									HAT family dimerisation domain containing protein	Q7XE06	ORYSJ	77925.9	7.8	1	0.60	2.7	0.0010	Predicted protein	F2CTP1	HORVV	16553.5	7.5	1	3.76	9.9	1.5e-7	Uncharacterized protein	A0A1D5RVN7	WHEAT	20948.6	8.6	1	5.17	4.2	1.2e-9	Uncharacterized protein	A0A1D5VZF2	WHEAT	34203.0	9.5	2	3.10	6.9	2.0e-7
									Uncharacterized protein	A0A1D5VNI5	WHEAT	27495.3	9.2	1	0.52	4.2	0.0027	Predicted protein	F2DGG4	HORVV	13333.9	5.7	1	3.74	14.8	6.4e-8	17 Kd heat shock protein	Q40056	HORVU	17092.7	8.8	1	5.17	9.9	2.0e-9	α-amylase inhibitor (Fragment)	Q7M219	TRITD	2764.2	4.9	2	2.40	44.0	3.5e-6
									Flavin-containing monooxygenase	J3N4R7	ORYBR	29295.5	5.5	1	0.39	4.3	0.0040	Caleosin	W5AY74	WHEAT	27692.6	6.3	1	3.66	5.8	8.2e-8	Predicted protein	F2CVK2	HORVV	14354.6	3.6	1	4.60	11.6	6.2e-9	Glyceraldehyde-3-phosphate DH (Fragment)	Q0H425	HORVU	8166.3	6.0	2	2.42	36.1	2.1e-6
									Mitochondrial intermembrane space import and assembly protein 40	P36046	YEAST	44536.8	4.5	1	0.34	2.2	0.0098	Uncharacterized protein	A0A0E0JGU4	ORYPU	17161.2	4.1	1	3.60	10.5	4.7e-6	Uncharacterized protein	M0V3V7	HORVV	32544.2	6.7	1	4.60	3.9	6.3e-9	Oligo-1,6-glucosidase IMA1	P53051	YEAST	68592.1	5.3	2	2.19	3.1	2.1e-5
									Uncharacterized protein	A0A1D5YI33	WHEAT	43890.9	5.0	1	0.33	2.8	0.0025	Probable glutathione S-transferase DHAR1, cytosolic	Q65XA0	ORYSJ	23570.3	5.8	1	3.57	8.0	4.6e-8	Predicted protein	F2E325	HORVV	13391.4	7.7	1	4.48	10.0	1.1e-9	Predicted protein	F2ECH4	HORVV	38674.6	6.5	2	1.64	6.6	3.5e-4
									Uncharacterized protein	A0A1D6AYB3	WHEAT	30225.8	8.7	1	0.20	5.6	0.0055	Peroxidase	Q8LK23	WHEAT	38823.5	8.1	1	3.56	4.5	6.6e-8	Uncharacterized protein	A0A1D5UHV8	WHEAT	21775.0	5.6	1	4.47	8.0	1.9e-8	Adenosylhomocysteinase	P39954	YEAST	49126.0	5.8	2	1.75	6.0	7.0e-6
																		Uncharacterized protein	W5F823	WHEAT	26075.9	5.7	1	3.56	5.1	2.5e-7	Oleosin	Q43770	HORVU	16030.6	9.2	1	4.47	7.6	2.6e-8	α-gliadin (Fragment)	A0A0E3UQV8	TRIUA	31779.3	8.8	2	2.01	32.5	2.3e-6
																		OSIGBa0134P10.10 protein	Q01IS6	ORYSA	16419.9	10.4	1	3.53	7.3	1.0e-7	Uncharacterized protein	W5A845	WHEAT	83108.0	6.1	1	4.06	1.5	5.5e-8	α-gliadin	H9NAK5	TRIUA	33973.6	8.2	2	1.69	29.5	6.7e-6
																		α-gliadin protein	A0A0E3T101	TRIUA	33533.1	7.7	1	3.35	6.5	1.8e-7	α/β-gliadin	P02863	WHEAT	32963.6	7.7	1	4.04	5.2	3.8e-7	Uncharacterized protein	A0A077RW85	WHEAT	16663.6	4.1	2	2.13	23.6	6.7e-6
																		Uncharacterized protein	T1N178	TRIUA	8916.1	5.2	1	3.31	22.4	1.7e-6	Putative ubiquitin-conjugating enzyme family	O48555	MAIZE	16503.2	7.7	1	4.02	7.4	8.2e-9	High-molecular-weight glutenin subunit (Fragment)	Q7XZB8	WHEAT	15000.3	9.2	2	1.47	15.3	7.4e-4
																		Uncharacterized protein	A0A1D6D8Z1	WHEAT	15527.0	7.5	1	3.27	9.7	3.1e-8	Predicted protein	F2EG53	HORVV	23282.5	4.5	1	4.00	5.5	5.3e-9	Low-molecular-weight glutenin subunit group 3 type II (Fragment)	Q8W3X1	WHEAT	42025.8	8.5	2	2.13	17.8	3.9e-6
																		Eukaryotic elongation factor 1 gamma	A0A0U2L8B1	HORVU	46804.3	6.2	1	3.16	3.9	9.9e-8	Wali5 protein	Q43665	WHEAT	9518.3	8.4	1	3.98	15.7	4.4e-10	Protein YGP1	P38616	YEAST	37328.3	5.3	2	0.92	5.9	1.8e-4
																		Uncharacterized protein	W5CL20	WHEAT	15668.1	10.0	1	3.07	9.2	5.7e-8	Uncharacterized protein	A0A1D5VJU0	WHEAT	40140.0	9.7	1	3.95	3.8	1.2e-8	Uncharacterized protein P0489A05.18	Q5QN36	ORYSJ	14964.0	9.6	2	0.84	28.3	4.5e-4
																		Uncharacterized protein	A0A1D6BIB2	WHEAT	10807.9	5.9	1	3.03	13.0	2.2e-7	40S ribosomal protein S8	A0A1D5T837	WHEAT	25288.1	10.5	1	3.90	6.2	6.9e-8	Retrotransposon protein, putative, Ty3-gypsy subclass	Q7XFB7	ORYSJ	224748.7	9.0	2	0.92	0.9	6.9e-4
																		Uncharacterized protein	T1LUD9	TRIUA	10916.2	8.4	1	2.88	12.0	2.8e-7	Predicted protein	F2EL01	HORVV	22520.0	5.0	1	3.84	6.7	1.2e-7	Chitinase	Q42839	HORVU	35370.0	6.3	1	18.70	6.0	5.1e-34
																		Ovp2	P93410	ORYSA	80045.7	5.5	1	2.87	2.3	7.9e-7	γ-gliadin (Fragment)	Q1W676	WHEAT	14299.0	9.1	1	3.83	13.5	4.6e-8	EC protein III	M7YY35	TRIUA	7829.8	7.9	1	16.79	32.1	1.7e-30
																		Non-specific lipid-transfer protein	Q9S876	WHEAT	9273.9	9.2	1	2.86	18.1	8.2e-8	Predicted protein	F2D7J5	HORVV	62765.5	5.3	1	3.75	2.6	8.3e-8	Uncharacterized protein	A0A1D6RDC7	WHEAT	43711.2	5.5	1	13.35	6.0	4.0e-24
																		1,3-beta-glucanosyltransferase GAS5	Q08193	YEAST	51870.2	4.5	1	2.77	3.1	2.1e-5	Peroxidase	M8AA24	TRIUA	58259.8	8.5	1	3.74	2.3	1.2e-7	Monomeric α-amylase inhibitor	C4P5B7	TRIDC	16546.4	5.8	1	10.66	9.9	3.9e-19
																		Elongation factor Tu, mitochondrial, putative, expressed	Q10AI6	ORYSJ	33885.3	5.6	1	2.61	4.7	4.1e-7	CHCH domain containing protein, expressed	Q7XXS3	ORYSJ	14166.1	9.5	1	3.70	8.7	5.9e-9	Defensin Tk-AMP-D1.1	P84965	TRIKH	5137.7	6.4	1	10.55	51.1	6.1e-19
																		α-gliadin	Q9M4M0	WHEAT	32211.4	7.7	1	2.50	5.4	1.8e-6	Phosphoglycerate mutase (Fragment)	Q7XYD2	WHEAT	29578.8	5.4	1	3.68	6.5	2.0e-8	Defensin Tm-AMP-D1.2	P84964	TRIMO	5700.4	8.5	1	9.58	28.6	3.9e-17
																		Uncharacterized protein	A0A1D5YGW1	WHEAT	27030.3	5.1	1	2.50	5.3	1.9e-6	Putative calcium-dependent protein kinase	Q6KCK6	WHEAT	58408.9	5.8	1	3.68	2.1	3.8e-9	Defensin Tk-AMP-D3	P84970	TRIKH	4979.6	7.0	1	9.13	48.9	2.6e-16
																		1,3-beta-glucanosyltransferase GAS1	P22146	YEAST	59582.8	4.5	1	2.47	2.1	2.3e-6	Low-molecular-weight glutenin subunit (Fragment)	R4JB52	WHEAT	40237.6	8.7	1	3.66	7.7	2.9e-8	Defensin	A0A060AQ88	WHEAT	7907.1	6.0	1	8.96	32.0	5.5e-16
																		Uncharacterized protein	A0A1D6S6H7	WHEAT	15219.4	9.0	1	2.42	9.9	4.8e-7	Os06g0319700 protein	Q5Z9Z8	ORYSJ	14233.6	9.9	1	3.51	9.7	3.2e-7	Uncharacterized protein	T1N682	TRIUA	6711.1	8.2	1	8.28	24.2	1.0e-14
																		Peroxidase	A0A077S7C3	WHEAT	39384.9	6.2	1	2.38	3.3	6.2e-7	ABA-responsive protein	Q9ZTW0	HORVU	34301.8	5.8	1	3.48	3.7	7.0e-8	Uncharacterized protein	A0A1D5YS13	WHEAT	9793.8	5.6	1	8.23	19.8	2.9e-15
																		60S ribosomal protein L2-A	P0CX45	YEAST	27408.6	11.1	1	2.37	4.7	1.3e-6	Peroxidase	F2EGJ1	HORVV	33885.9	8.6	1	3.42	4.7	1.6e-7	α gliadin	H9NAK4	TRIUA	32733.3	7.0	1	8.00	16.5	3.3e-14
																		Fast ω gliadin	A0A0N7FRH4	TRIMO	8369.5	9.4	1	2.35	13.7	8.6e-7	Uncharacterized protein	M0Z6T6	HORVV	9091.0	8.4	1	3.37	29.1	7.5e-9	Uncharacterized protein	A0A1D6AQJ0	WHEAT	10014.0	8.7	1	7.89	19.5	5.2e-14
																		Caleosin	W5AQ78	WHEAT	34252.9	6.1	1	2.29	4.0	3.7e-6	Uncharacterized protein	A0A1D5TMB7	WHEAT	34161.9	7.8	1	3.28	6.2	7.5e-8	S-2	R4ZAN6	TRIKH	29666.0	5.5	1	7.78	3.5	3.1e-16
																		α-gliadin	A0A023WGB8	WHEAT	32324.7	8.4	1	2.12	3.2	2.2e-6	Os05g0303000 protein (Fragment)	Q0DJB9	ORYSJ	48649.0	4.6	1	3.24	2.6	5.0e-7	Defensin Tk-AMP-D1	P84963	TRIKH	5744.4	8.2	1	7.53	28.6	3.5e-14
																		Uncharacterized protein	A0A1D5VK97	WHEAT	143781.4	5.4	1	2.03	1.1	2.5e-6	Uncharacterized protein	A0A1D5SCG5	WHEAT	58867.7	5.6	1	3.24	2.5	2.0e-7	Leaf-specific thionin	P09617	HORVU	14662.1	7.3	1	7.29	11.7	1.8e-13
																		Defensin-like protein 1	P20230	HORVU	5250.3	9.8	1	2.01	25.5	2.0e-6	Calmodulin-like protein 1	Q40642	ORYSI	20973.6	4.7	1	3.23	8.6	2.2e-5	6-phosphogluconate dehydrogenase, decarboxylating 1	P38720	YEAST	53543.7	6.2	1	6.68	3.7	7.1e-12
																		γ2-gliadin (Fragment)	Q9S8V2	WHEAT	1741.9	3.8	1	2.00	66.7	9.3e-6	Acetyltransferase component of pyruvate dehydrogenase complex	A0A1D6AYA3	WHEAT	59585.3	8.6	1	3.21	3.6	1.4e-7	6-phosphogluconate dehydrogenase, decarboxylating	J6EMP5	SACK1	53949.3	6.8	1	6.68	3.7	7.1e-12
																		Uncharacterized protein	A0A1D6BPN1	WHEAT	32582.6	5.4	1	1.89	3.4	3.8e-6	Os03g0780500 protein	Q0DN24	ORYSJ	22938.4	8.8	1	3.13	5.9	5.2e-7	Predicted protein	F2D2Y2	HORVV	12032.3	4.4	1	6.59	26.1	1.3e-11
																		YGR294W-like protein	H0GTM0	SACCK	12775.6	4.5	1	1.81	12.5	1.5e-5	Putative low molecular weight glutenin subunit (Fragment)	A0A0M4FLL7	TRIMO	14027.1	8.9	1	3.02	16.5	5.7e-7	Aquaporin TIP1-1	O64964	MAIZE	25821.1	6.0	1	6.51	5.2	1.8e-12
																		23 kDa jasmonate-induced protein	P32024	HORVU	22846.6	5.9	1	1.79	7.1	1.3e-5	7 kDa lipid transfer protein	O81135	HORVU	9571.6	8.9	1	3.00	13.0	6.4e-6	Uncharacterized protein	A0A1D5YPK4	WHEAT	29624.7	10.8	1	6.31	5.2	4.4e-11
																		Predicted protein	F2ECQ9	HORVV	39762.5	6.0	1	1.75	3.4	1.4e-5	Serpin-Z1B	P93693	WHEAT	43033.3	5.4	1	2.99	2.5	1.1e-7	Predicted protein	F2DGG4	HORVV	13333.9	5.7	1	6.26	14.8	5.5e-11
																		Uncharacterized protein	A0A1D6AZZ4	WHEAT	42974.4	9.4	1	1.74	5.1	3.0e-5	Salt-induced YSK2 dehydrin 3	W5GW81	WHEAT	23021.0	9.0	1	2.83	13.0	2.2e-7	Nucleoside diphosphate kinase	A6ZZP9	YEAS7	17180.8	8.6	1	6.11	11.1	1.0e-10
																		Histone H2B.2	P05621	WHEAT	16227.1	10.1	1	1.72	6.0	2.1e-5	Histone H2A	W5BDC3	WHEAT	16287.4	10.9	1	2.73	8.4	8.9e-7	Uncharacterized protein	M0XQ46	HORVV	15451.8	4.6	1	5.98	8.8	1.6e-12
																		Uncharacterized protein	A0A0E0KPW6	ORYPU	62649.5	9.3	1	1.70	3.8	2.7e-5	Pyrophosphate--fructose 6-phosphate 1-phosphotransferase subunit α	F2EB61	HORVV	67370.7	6.3	1	2.69	1.8	8.7e-7	Grain softness protein (Fragment)	A0A0A7AA84	WHEAT	7703.6	3.9	1	5.96	15.1	2.8e-11
																		Actin-2	P0C539	ORYSI	41680.1	5.3	1	1.69	2.4	2.6e-5	Probable secreted beta-glucosidase UTH1	P36135	YEAST	36955.6	4.6	1	2.69	3.3	2.1e-6	Uncharacterized protein	M0XUU5	HORVV	12795.2	10.1	1	5.91	12.1	2.0e-10
																		Os03g0747400 protein	Q0DNL6	ORYSJ	26382.8	9.8	1	1.56	5.4	1.7e-4	Oxalate oxidase 2	P45851	HORVU	23479.3	6.1	1	2.67	7.1	2.5e-6	β-amylase (Fragment)	Q9SB23	HORVU	19593.5	5.0	1	5.81	6.9	1.3e-11
																		Triosephosphate isomerase	P00942	YEAST	26795.7	5.7	1	1.54	6.0	1.9e-5	Fasciclin-like protein FLA5	Q06IA1	WHEAT	44311.7	5.6	1	2.65	2.8	2.3e-7	β-hordothionin	P21742	HORVU	14603.2	6.7	1	5.74	11.0	1.5e-11
																		Uncharacterized protein	A0A1D6B526	WHEAT	55142.5	6.1	1	1.52	2.7	1.6e-5	Uncharacterized protein	A0A1D6S6H7	WHEAT	15219.4	9.0	1	2.64	9.9	4.1e-7	Low-molecular-weight glutenin storage protein	P93793	WHEAT	34830.1	8.9	1	5.57	4.9	4.7e-10
																		Uncharacterized protein	Q84SY3	ORYSJ	39953.5	9.4	1	1.47	4.8	2.4e-5	Uncharacterized protein	W5AZI9	WHEAT	65801.9	6.5	1	2.59	3.4	1.7e-6	α-amylase/trypsin inhibitor	P16969	HORVU	15964.7	8.1	1	5.56	6.8	1.7e-11
																		Uncharacterized protein	A0A0E0FXH9	ORYNI	51085.9	4.5	1	1.44	2.5	9.2e-5	Predicted protein	F2DD05	HORVV	8009.0	3.7	1	2.57	15.9	4.2e-5	Uncharacterized protein	T1LG74	TRIUA	39147.3	9.1	1	5.16	12.3	6.1e-9
																		Predicted protein	F2D7J5	HORVV	62765.5	5.3	1	1.28	2.6	5.5e-5	27K protein (Fragment)	Q7Y1Z2	WHEAT	22773.1	6.1	1	2.54	4.9	9.7e-7	Triosephosphat-isomerase	Q9FS79	WHEAT	26802.9	5.4	1	5.15	4.7	2.7e-9
																		Uncharacterized protein	A0A1D5RYE0	WHEAT	22045.1	4.7	1	1.12	4.5	1.5e-4	Eukaryotic translation initiation factor 5A	M0UL57	HORVV	17346.7	5.7	1	2.53	6.2	1.3e-6	Protein TOS1	P38288	YEAST	47994.8	4.5	1	5.15	3.1	8.8e-10
																		Uncharacterized protein	M7ZMF2	TRIUA	20758.8	6.3	1	1.09	6.6	2.2e-4	Uncharacterized protein	W5B5M5	WHEAT	48716.2	9.0	1	2.45	4.0	6.7e-7	Low molecular weight glutenin	A0A068F6Z4	TRIDC	33935.7	8.9	1	5.12	10.4	5.1e-10
																		Uncharacterized protein	A0A1D6BIR9	WHEAT	28313.2	4.2	1	0.99	3.2	2.8e-4	V-type proton ATPase subunit B 1	Q40078	HORVU	54026.9	5.1	1	2.35	2.7	9.3e-6	Ribosomal protein P1	Q5I7K5	WHEAT	11192.7	4.5	1	5.11	25.5	4.8e-10
																		Enolase 2, putative, expressed	Q10P35	ORYSJ	47973.0	5.3	1	0.91	2.7	2.8e-4	Antimicrobial peptide MBP-1	B6SLF6	MAIZE	45996.8	6.7	1	2.31	3.3	3.8e-5	Uncharacterized protein YAR061W	P0CX90	YEAST	7609.7	8.8	1	5.04	16.4	2.2e-10
																		Oxygen-dependent coproporphyrinogen-III oxidase	P11353	YEAST	37711.9	6.3	1	0.69	3.0	5.6e-4	Peroxidase (Fragment)	P15984	WHEAT	8366.4	4.3	1	2.25	15.0	3.5e-6	α-gliadin	H9NAL0	TRIUA	32746.3	7.7	1	4.84	25.3	1.6e-8
																		Uncharacterized protein	A0A1D6RRX6	WHEAT	34912.9	9.1	1	0.66	2.5	0.0021	Chaperonin CPN60-1, mitochondrial, putative, expressed	Q7G2N7	ORYSJ	67308.4	7.0	1	2.25	1.6	3.8e-6	Cell wall protein YJL171C	P46992	YEAST	42958.2	4.9	1	4.81	3.3	4.7e-9
																		Uncharacterized protein	W5D637	WHEAT	8404.0	5.0	1	0.65	13.4	0.0014	Uncharacterized protein	W5F823	WHEAT	26075.9	5.7	1	2.21	5.1	2.7e-6	Glutathione-independent glyoxalase HSP31	Q04432	YEAST	25670.0	5.3	1	4.77	6.8	3.4e-9
																		Uncharacterized protein	J3LBA9	ORYBR	62239.8	9.3	1	0.63	2.3	0.0019	Low-molecular-weight glutenin subunit (Fragment)	A0A089VKL2	TRIUA	38958.8	8.7	1	2.18	2.7	2.6e-6	Uncharacterized protein	W5ERW2	WHEAT	41223.5	9.0	1	4.70	4.0	9.9e-9
																		Uncharacterized protein	A0A0E0LR75	ORYPU	54636.4	6.3	1	0.58	2.2	0.0014	Uncharacterized protein	A0A0E0LFA5	ORYPU	11908.2	4.4	1	2.12	26.1	4.1e-6	Trypsin inhibitor	C5J3R4	TRIMO	16149.2	8.1	1	4.68	8.8	1.2e-8
																		γ-thionin	Q39999	HORVU	8931.3	8.1	1	0.58	22.0	0.0012	Non-specific lipid-transfer protein	Q42848	HORVU	12329.7	9.5	1	2.03	9.0	1.7e-5	Uncharacterized protein	M8ADR8	TRIUA	9333.1	5.0	1	4.58	13.1	7.6e-10
																		Flavin-containing monooxygenase	J3N4R7	ORYBR	29295.5	5.5	1	0.55	4.3	0.0016	Glucan 1,3-beta-glucosidase	P15703	YEAST	34118.9	4.3	1	1.97	3.5	3.1e-6	Nucleoside diphosphate kinase	W5AGK9	WHEAT	16704.2	6.3	1	4.58	8.6	6.0e-9
																		Uncharacterized protein	J3MCK1	ORYBR	11198.4	8.9	1	0.54	13.9	0.0011	Malate dehydrogenase	A0A077RTG8	WHEAT	35453.1	8.6	1	1.92	3.8	6.3e-6	Non-specific lipid-transfer protein	A0A1D5RXY7	WHEAT	12634.0	9.7	1	4.52	10.9	2.5e-8
																		Uncharacterized protein	A0A0E0KQH6	ORYPU	24265.2	7.5	1	0.40	3.8	0.0051	Predicted protein	F2E2M2	HORVV	9812.9	9.6	1	1.83	16.0	1.9e-5	Grain softness protein	A8QRR2	TRITI	18434.3	7.4	1	4.51	13.4	5.4e-10
																											Uncharacterized protein	A0A096UQH5	WHEAT	45955.1	6.0	1	1.83	3.5	1.6e-5	Homocysteine/cysteine synthase	P06106	YEAST	48672.1	6.0	1	4.45	3.4	3.6e-9
																											Predicted protein (Fragment)	F2E2T2	HORVV	68469.8	5.1	1	1.79	1.9	5.6e-6	Non-specific lipid-transfer protein	A0A1D5X358	WHEAT	13217.5	9.3	1	4.29	9.6	1.5e-8
																											EC1118_1E37_0001p	C8Z6R8	YEAS8	17631.9	4.4	1	1.78	7.7	7.9e-6	Uncharacterized protein	A0A1D6SAN6	WHEAT	11757.7	6.5	1	4.28	14.2	6.1e-10
																											Malic enzyme	O50015	MAIZE	71870.8	7.2	1	1.78	2.8	9.1e-6	Uncharacterized protein	A0A0E0KH31	ORYPU	23941.2	6.1	1	4.19	4.8	6.2e-8
																											Uncharacterized protein	A0A1D5RYE0	WHEAT	22045.1	4.7	1	1.76	4.5	3.0e-4	Germin-like protein 3a	Q0GR09	HORVV	24656.5	6.5	1	4.15	7.1	6.1e-8
																											Uncharacterized protein	J3LMH6	ORYBR	71609.8	5.3	1	1.75	4.4	7.4e-6	Gliadin/avenin-like seed protein	D2KFH0	WHEAT	20606.8	6.8	1	4.11	8.2	3.7e-9
																											Uncharacterized protein	M0V5D6	HORVV	8933.5	6.0	1	1.70	14.1	2.4e-5	ATP-dependent 6-phosphofructokinase subunit beta	P16862	YEAST	104618.6	6.2	1	4.07	1.9	7.8e-8
																											Probable aquaporin TIP3-1	Q9FWV6	ORYSJ	27514.2	8.1	1	1.68	4.2	2.6e-5	Uncharacterized protein	W5AVN8	WHEAT	34095.1	8.3	1	4.07	5.0	2.0e-8
																											Actin-1	P02582	MAIZE	41618.0	5.2	1	1.65	2.4	9.4e-6	Reticulon-like protein	F2DHE3	HORVV	28112.1	6.8	1	3.90	5.0	1.3e-8
																											Uncharacterized protein	J3M890	ORYBR	54450.8	6.5	1	1.64	8.3	1.2e-5	K7_Pau8-2p	G2WDJ7	YEASK	12829.7	5.1	1	3.89	31.7	1.3e-8
																											Predicted protein	F2EE62	HORVV	12670.0	8.8	1	1.60	10.3	1.4e-5	Uncharacterized protein	W5GWI6	WHEAT	39039.7	8.8	1	3.75	3.8	3.5e-8
																											Uncharacterized protein	A0A1D5VK97	WHEAT	143781.4	5.4	1	1.55	1.1	1.7e-5	EC1118_1E37_0001p	C8Z6R8	YEAS8	17631.9	4.4	1	3.69	7.7	2.4e-8
																											Predicted protein	F2E915	HORVV	46740.3	9.4	1	1.51	3.5	4.4e-5	Putative calcium-dependent protein kinase	Q6KCK6	WHEAT	58408.9	5.8	1	3.66	2.1	1.4e-8
																											Uncharacterized protein	A0A1D5YGW1	WHEAT	27030.3	5.1	1	1.47	3.4	6.7e-5	Isocitrate lyase	W5BKI6	WHEAT	63070.9	7.0	1	3.64	2.5	6.9e-9
																											Uncharacterized protein	A0A1D6CIP3	WHEAT	91911.1	9.4	1	1.45	1.2	1.1e-4	Uncharacterized protein	A0A1D6C5V3	WHEAT	13487.2	8.6	1	3.52	9.6	3.0e-8
																											Predicted protein	F2EG52	HORVV	12740.1	8.6	1	1.44	9.9	2.5e-5	Glycogen phosphorylase	P06738	YEAST	103276.2	5.4	1	3.40	1.2	1.1e-5
																											ω-secalin	A0A159KI54	WHEAT	35004.8	9.7	1	1.43	4.7	1.8e-4	Uncharacterized protein	O24002	HORVU	24911.6	4.8	1	3.39	6.1	5.4e-8
																											Uncharacterized protein	Q2R4Q9	ORYSJ	18288.8	4.6	1	1.40	12.0	8.9e-5	Ketol-acid reductoisomerase, mitochondrial	P06168	YEAST	44368.8	9.1	1	3.38	2.8	8.2e-8
																											Dehydrin DHN5	Q40042	HORVV	58552.3	6.6	1	1.36	5.4	3.8e-5	YDL186W-like protein	H0H2N9	SACCK	32768.7	5.0	1	3.37	7.0	2.6e-7
																											Uncharacterized protein	A0A1D5Y8E6	WHEAT	51662.4	9.9	1	1.29	5.7	6.6e-5	Tubulin-specific chaperone A	P48606	YEAST	12379.1	5.0	1	3.36	11.3	1.4e-7
																											UDP-glucose 6-dehydrogenase 1	Q75GS4	ORYSJ	52297.5	5.7	1	1.27	1.9	5.6e-5	Uncharacterized protein	A0A1D6BPN1	WHEAT	32582.6	5.4	1	3.35	4.1	1.3e-7
																											3-ketoacyl-CoA synthase	M8A0D0	TRIUA	46432.3	8.7	1	1.21	4.1	8.6e-5	Eukaryotic elongation factor 1 gamma	A0A0U2L8B1	HORVU	46804.3	6.2	1	3.35	3.6	6.3e-8
																											Os12g0291200 protein	A0A0P0Y9S5	ORYSJ	10374.3	9.3	1	1.18	24.0	6.7e-4	Uncharacterized protein	A6ZVZ9	YEAS7	27482.6	4.6	1	3.33	8.1	2.2e-7
																											δ tonoplast intrinsic protein TIP2;2	Q6QU78	WHEAT	25184.4	5.3	1	1.13	3.2	9.1e-5	γ-gliadin/LMW-glutenin chimera Ch5 (Fragment)	Q30DX4	WHEAT	10282.9	6.7	1	3.32	45.2	1.3e-7
																											HAT family dimerisation domain containing protein	Q7XE06	ORYSJ	77925.9	7.8	1	1.13	2.7	6.1e-4	Adenosine kinase	P47143	YEAST	36372.6	5.0	1	3.31	4.1	1.0e-7
																											α-gliadin storage protein (Fragment)	Q2QL58	TRIMO	31146.1	7.1	1	1.10	5.6	1.7e-4	rRNA N-glycosidase	Q07810	WHEAT	29613.1	9.7	1	3.30	3.6	1.0e-8
																											RAD23 protein-like	Q6K4W2	ORYSJ	11432.8	4.3	1	1.09	14.5	4.0e-4	40S ribosomal protein S27-A	P35997	YEAST	8879.5	9.4	1	3.26	19.5	6.6e-7
																											Uncharacterized protein	A0A1D6AKK4	WHEAT	70100.1	9.2	1	1.00	2.0	3.6e-4	40S ribosomal protein S14	P19950	MAIZE	16257.8	10.7	1	3.21	8.7	2.3e-7
																											Uncharacterized protein	W4ZSV5	WHEAT	24607.8	5.9	1	0.99	4.8	5.3e-4	75k γ secalin	E5KZT3	WHEAT	48467.1	8.4	1	3.19	8.4	2.2e-7
																											Uncharacterized protein	A0A1D6SF21	WHEAT	103515.0	5.8	1	0.96	1.5	6.8e-4	Cysteine-rich receptor-like protein kinase 15	M7ZSN9	TRIUA	123426.8	5.7	1	3.10	2.1	5.7e-7
																											Protein DETOXIFICATION	A0A0E0LBV7	ORYPU	34793.6	7.6	1	0.93	6.4	1.9e-4	Glycerol-1-phosphate phosphohydrolase 1	P41277	YEAST	27947.1	5.3	1	3.04	5.2	4.0e-7
																											40S ribosomal protein S3, putative, expressed	Q10HT1	ORYSJ	22818.9	9.6	1	0.82	6.3	0.0011	Lipoxygenase	Q42847	HORVV	96749.3	6.3	1	3.00	2.0	4.4e-7
																											Uncharacterized protein	A0A1D5YI33	WHEAT	43890.9	5.0	1	0.74	2.8	5.2e-4	Cell wall protein TIR4	Q12218	YEAST	47849.2	4.0	1	2.97	3.5	1.5e-7
																											Uncharacterized protein	T1MMB5	TRIUA	78883.6	7.5	1	0.70	1.8	5.5e-4	Predicted protein	F2D9F1	HORVV	80870.2	4.7	1	2.90	1.9	7.0e-8
																											Small glutamine-rich tetratricopeptide repeat-containing protein 2	Q12118	YEAST	37218.8	4.7	1	0.60	4.0	0.0012	Uncharacterized protein	A0A1D5T6F6	WHEAT	21717.8	5.4	1	2.85	6.5	1.5e-6
																											Uncharacterized protein	W5G933	WHEAT	15388.9	6.5	1	0.59	9.4	0.0017	75k γ secalin	E5KZT8	WHEAT	43054.0	8.4	1	2.83	2.9	8.1e-7
																											Uncharacterized protein	M0X7H2	HORVV	26805.7	9.5	1	0.59	5.3	0.0017	Uncharacterized protein	A0A1D5SUQ2	WHEAT	17614.0	11.3	1	2.70	15.8	9.2e-7
																											Uncharacterized protein	M0XXY7	HORVV	42226.2	5.2	1	0.56	2.8	0.0010	FK506-binding protein 1	P20081	YEAST	12158.0	5.7	1	2.65	10.5	2.3e-6
																											Proline-rich family protein	A0A1D6FSE7	MAIZE	53324.3	11.9	1	0.50	4.3	0.0033	Uncharacterized protein	A0A1D6AZZ4	WHEAT	42974.4	9.4	1	2.64	5.1	6.6e-7
																											OSJNBb0045P24.14 protein	Q7XQZ1	ORYSJ	136659.5	8.7	1	0.47	0.6	0.0016	Uncharacterized protein	W5G4P1	WHEAT	12359.9	5.3	1	2.61	8.3	2.2e-6
																											Uncharacterized protein OSJNBa0079L16.22	Q9FWK7	ORYSJ	107122.6	9.5	1	0.47	0.7	0.0016	rRNA N-glycosidase	A0A1D5TNW0	WHEAT	97317.0	5.8	1	2.57	1.4	1.2e-6
																											Uncharacterized protein	A0A077RY78	WHEAT	46359.1	6.0	1	0.45	1.9	0.0026	Uncharacterized protein	A0A1D5RYE0	WHEAT	22045.1	4.7	1	2.54	4.5	7.9e-6
																											ATP-dependent DNA helicase	A0A1D6F2B1	MAIZE	161721.2	5.9	1	0.41	0.8	0.0053	Uncharacterized protein	W5H8Z0	WHEAT	46805.3	6.2	1	2.52	3.9	3.6e-7
																											Os03g0244750 protein	A0A0P0VVC4	ORYSJ	15849.3	12.1	1	0.34	12.2	0.0058	40S ribosomal protein S15	Q01855	YEAST	16002.0	10.7	1	2.51	9.2	4.2e-7
																											Uncharacterized protein	A0A1D6BVS5	WHEAT	84251.1	8.6	1	0.30	2.6	0.0033	Cysteine proteinase inhibitor	Q1ENF3	HORVU	15958.2	8.4	1	2.49	8.6	7.0e-6
																											Predicted protein	F2D712	HORVV	50519.3	9.3	1	0.30	2.4	0.0036	Auxin response factor 19	Q0D9R7	ORYSJ	128283.7	6.1	1	2.46	2.2	6.9e-6
																											OSJNBa0011L07.16 protein	Q7XR85	ORYSJ	44498.4	5.7	1	0.26	2.8	0.0043	Transcription factor	A6ZS54	YEAS7	76045.2	5.8	1	2.46	3.7	6.9e-6
																											Uncharacterized protein	B7ZZN5	MAIZE	40486.0	5.8	1	0.20	2.1	0.0052	Histone H3.3 (Fragment)	P06353	HORVU	9232.9	9.7	1	2.37	15.0	2.7e-6
																											Uncharacterized protein	B8ALZ5	ORYSI	25394.4	9.7	1	0.12	6.4	0.0064	Uncharacterized protein	A0A1D5VTK9	WHEAT	83239.0	7.6	1	2.36	1.7	6.5e-6
																											Uncharacterized protein	A0A0E0LVH0	ORYPU	77183.5	7.2	1	0.10	3.3	0.0094	60S acidic ribosomal protein P2-α	P05319	YEAST	10745.9	4.0	1	2.34	11.3	8.8e-7
																																				Histone H2A.1	P02275	WHEAT	15586.5	10.7	1	2.31	8.9	2.2e-5
																																				TEN1-like protein	A0A0L8RE55	SACEU	18372.4	5.6	1	2.30	8.8	8.7e-7
																																				Small nuclear ribonucleoprotein-associated protein	W5B6E9	WHEAT	27965.9	11.3	1	2.28	4.5	6.0e-6
																																				α-gliadin protein	A0A0E3X5J7	TRIUA	32109.6	8.6	1	2.23	21.4	1.7e-6
																																				C-hordein	Q40055	HORVU	40549.4	6.7	1	2.22	4.3	9.8e-5
																																				Uncharacterized protein	A0A1D6DJV0	WHEAT	36625.1	6.2	1	2.11	7.9	1.3e-5
																																				Peroxidase	A0A077S7C3	WHEAT	39384.9	6.2	1	2.10	3.3	2.7e-6
																																				Cerevisin	P09232	YEAST	69621.9	5.9	1	2.07	2.8	5.5e-6
																																				Uncharacterized protein YNR034W-A	Q3E841	YEAST	10781.5	8.9	1	2.05	11.2	3.4e-5
																																				Saposin-like type B, region 1 family protein, expressed	Q2RBF9	ORYSJ	27385.2	6.2	1	1.88	6.5	2.9e-4
																																				Thaumatin-like protein TLP8	Q946Y8	HORVU	24316.8	7.8	1	1.71	4.7	4.7e-5
																																				26 kDa heat shock protein	Q9T2L4	HORVU	26804.7	6.0	1	1.70	4.5	2.0e-4
																																				60S acidic ribosomal protein P2-beta	P02400	YEAST	11050.2	4.1	1	1.61	13.6	1.3e-5
																																				ES2A protein	Q43478	HORVU	18382.4	4.9	1	1.59	5.6	2.1e-5
																																				Low-molecular-weight glutenin subunit (Fragment)	R4JDK6	WHEAT	43052.8	8.5	1	1.57	9.5	4.1e-5
																																				Predicted protein	F2DQ60	HORVV	85654.3	5.9	1	1.52	1.6	2.8e-5
																																				Cofilin	Q03048	YEAST	15900.9	5.1	1	1.50	7.0	2.1e-4
																																				Putative GPI-anchored protein YAR066W	P0CX18	YEAST	20593.7	4.5	1	1.50	3.9	1.9e-5
																																				Uncharacterized protein	A0A0E0QF22	ORYRU	190343.7	7.5	1	1.45	1.1	3.5e-5
																																				Subtilisin-chymotrypsin inhibitor-2A	P01053	HORVU	9381.0	6.6	1	1.43	10.7	5.4e-5
																																				Serine carboxypeptidase 3	P21529	HORVU	56362.6	5.9	1	1.33	3.7	8.0e-5
																																				Uncharacterized protein	J3MU22	ORYBR	24817.3	4.2	1	1.32	7.0	3.9e-5
																																				Uncharacterized protein	B9G1G5	ORYSJ	16533.3	12.4	1	1.31	7.1	3.0e-4
																																				Uncharacterized protein	A0A1D5SU50	WHEAT	62656.7	7.8	1	1.28	2.7	7.4e-5
																																				Cell wall mannoprotein HSP150	P32478	YEAST	41059.5	5.0	1	1.24	2.4	1.3e-4
																																				Uncharacterized protein	J8TYK9	SACK1	34189.5	7.6	1	1.24	3.0	1.3e-4
																																				40S ribosomal protein S5	P26783	YEAST	25038.8	8.6	1	1.22	6.7	8.9e-5
																																				Uncharacterized protein	W5B0D2	WHEAT	60234.8	7.1	1	1.18	2.6	9.5e-5
																																				Os07g0668200 protein	Q7F0M7	ORYSJ	45785.5	9.4	1	1.18	6.3	0.0015
																																				Uncharacterized protein	I1QY99	ORYGL	85341.4	5.9	1	1.11	2.5	1.6e-4
																																				Uncharacterized protein	A0A1D6SD84	WHEAT	17965.7	9.6	1	1.10	7.5	2.0e-4
																																				Os06g0225600 protein	Q67X28	ORYSJ	24135.2	9.1	1	1.08	3.2	2.2e-4
																																				Uncharacterized protein	B9FV43	ORYSJ	15454.7	10.7	1	1.08	7.2	1.2e-4
																																				Auxin efflux carrier component	G2XM49	ORYBR	58478.4	8.8	1	1.06	3.9	2.9e-4
																																				Uncharacterized protein	A0A0E0LFU5	ORYPU	34014.3	8.1	1	0.98	4.3	3.0e-4
																																				Uncharacterized protein	A0A1D5TJ42	WHEAT	49910.8	9.3	1	0.92	4.1	2.6e-4
																																				Profilin	P07274	YEAST	13677.6	5.5	1	0.88	15.1	2.5e-4
																																				Uncharacterized protein	Q2R4Q9	ORYSJ	18288.8	4.6	1	0.84	12.0	7.4e-4
																																				Uncharacterized protein	M8A399	TRIUA	30139.9	4.8	1	0.82	4.2	4.5e-4
																																				Caleosin 2	Q6UFY6	HORVU	28188.0	5.7	1	0.70	4.5	0.0092
																																				Uncharacterized protein	M7ZZ78	TRIUA	24746.6	9.1	1	0.56	8.0	0.0023
																																				MMS4-like protein	A0A0L8RLS3	SACEU	78536.0	6.7	1	0.54	2.2	0.0011
																																				Glycosyltransferase	J3L3T8	ORYBR	51556.8	5.4	1	0.52	4.0	0.0013
																																				Uncharacterized protein	A0A1D5UIK4	WHEAT	183511.4	4.7	1	0.44	0.7	0.0016
																																				Glycosyl hydrolase family 3 N terminal domain containing protein, expressed	Q10CU4	ORYSJ	67622.1	6.9	1	0.43	1.4	0.0017
																																				Transducin family protein / WD-40 repeat family protein	A0A1D6GD62	MAIZE	29632.1	9.8	1	0.41	6.3	0.0019
																																				α-amylase type A isozyme	P00693	HORVU	47796.5	5.5	1	0.40	1.8	0.0022
																																				Uncharacterized protein	A0A1D5WNH7	WHEAT	24849.4	9.8	1	0.34	8.7	0.0024
																																				Uncharacterized protein	B8AUU8	ORYSI	92037.1	6.1	1	0.34	5.3	0.0043
																																				BRI1-associated receptor kinase 1	A2TLT1	HORVV	68582.8	5.7	1	0.32	5.0	0.0040
																																				Glycosyltransferase	A0A0E0LL09	ORYPU	52105.4	5.7	1	0.23	4.1	0.0060
																																				Uncharacterized protein	J3MCK1	ORYBR	11198.4	8.9	1	0.23	13.9	0.0049
																																				Uncharacterized protein	J3L6I0	ORYBR	98053.3	5.6	1	0.20	2.5	0.0050
																																				Uncharacterized protein	A0A1D6RRX6	WHEAT	34912.9	9.1	1	0.17	2.5	0.0066
																																				Uncharacterized protein	A0A1D5WA15	WHEAT	110788.0	7.4	1	0.12	1.2	0.0063
																																				Uncharacterized protein	M0V1G0	HORVV	46093.9	6.7	1	0.11	5.0	0.0083
																																				Factor arrest protein 11	P53917	YEAST	109793.9	5.4	1	0.09	1.4	0.0098
																																				Uncharacterized protein	J3L8N5	ORYBR	93673.4	5.2	1	0.09	1.7	0.0098
																																				Uncharacterized protein	A0A1D5UZW3	WHEAT	63616.2	5.7	1	0.08	4.2	0.0070

## Sheet: Reading Key
Reading Key
MW	Molecular Weight
pI	Isoelectric Point Best expected value
Best Expect Val	Best Expected Value
YEAST/YEASX	Saccharomyces cerevisiae
HORCH	Hordeum chilense
HORVS	Hordeum vulgare subsp. spontaneum
HORVU	Hordeum vulgare
HORVV	Hordeum vulgare subsp. vulgare
MAIZE	Zea mays subsp. mays
ORYBR	Oryza brachyantha
ORYGL	Oryza glaberrima
ORYNI	Oryza nivara
ORYPU	Oryza punctata
ORYRU	Oryza rufipogon
ORYSA	Oryza sativa
ORYSI	Oryza sativa subsp. indica
ORYSJ	Oryza sativa subsp. japonica
SACAR	Saccharomyces arboricola
SACCA	Saccharomyces pastorianus
SACCK	Saccharomyces cerevisiae x Saccharomyces kudriavzevii
SACEU	Saccharomyces eubayanus
SACK1	Saccharomyces kudriavzevii
SACPA	Saccharomyces paradoxus
TRIDC	Triticum dicoccoides
TRIKH	Triticum kiharae
TRIMO	Triticum monococcum
TRITD	Triticum turgidum subsp. durum
TRITI	Triticum timopheevii
TRITU	Triticum turgidum
TRIUA	Triticum urartu
WHEAT	Triticum aestivum
YEAS1	Saccharomyces cerevisiae (strain RM11-1a)
YEAS2	Saccharomyces cerevisiae (strain JAY291)
YEAS7	Saccharomyces cerevisiae (strain YJM789)
YEAS8	Saccharomyces cerevisiae (strain Lalvin EC1118/Prise de mousse)
YEASL	Saccharomyces cerevisiae (strain Lalvin QA23)
YEASO	Saccharomyces cerevisiae (strain FostersO)
