# Supplementary material for: Immunogenic Potential of Beer Types Brewed With Hordeum and Triticum spp. Malt Disclosed by Proteomics
Source: Front Nutr. 2020 Jul 9;7:98. doi: 10.3389/fnut.2020.00098 (PMC7363779; doi:10.3389/fnut.2020.00098)
Supplement: Supplementary file 3 [file Table_3.XLS]

## Sheet: proteins ID_chimotryp
Beer_GlutenFree									Beer_Hammurabi									Beer_ID331									Beer_All Barley Malt									Beer_Weiss
Protein Name	Accession number	Organism	MW (Da)	pI	Peptide matches (unique)	Score	Coverage (%)	Best Expect Val	Protein Name	Accession number	Organism	MW (Da)	pI	Peptide matches (unique)	Score	Coverage (%)	Best Expect Val	Protein Name	Accession number	Organism	MW (Da)	pI	Peptide matches (unique)	Score	Coverage (%)	Best Expect Val	Protein Name	Accession number	Organism	MW (Da)	pI	Peptide matches (unique)	Score	Coverage (%)	Best Expect Val	Protein Name	Accession number	Organism	MW (Da)	pI	Peptide matches (unique)	Score	Coverage (%)	Best Expect Val
Low-molecular-weight glutenin subunit (Fragment)	R4JBE8	WHEAT	36972.5	9.0	59	5.24	65.5	8.3e-10	D-hordein	I6SW34	HORVV	79352.1	8.3	40	7.87	45.4	5.7e-14	D-hordein	Q40054	HORVU	75108.6	8.0	9	5.19	15.7	2.8e-10	D-hordein	Q40054	HORVU	75108.6	8.0	35	6.99	44.1	2.4e-12	α/β-gliadin MM1	P18573	WHEAT	35397.2	8.2	58	7.84	57.0	6.6e-14
ω-gliadin	Q0GK30	TRITI	32803.5	8.2	40	7.65	41.8	1.5e-13	Dehydrin DHN4	P12949	HORVU	22573.5	8.0	8	10.04	21.8	5.5e-18	Dehydrin DHN4	P12949	HORVU	22573.5	8.0	4	8.09	16.4	2.2e-14	Dhn4	A3RHG5	HORVV	24777.9	8.0	10	10.08	23.1	4.7e-18	Glutenin, high molecular weight subunit DY10	P10387	WHEAT	69629.3	7.6	36	8.34	35.8	7.7e-15
High molecular weight glutenin 1Ax2.1	G0YVZ4	TRIMO	87765.6	7.0	35	8.24	30.3	1.2e-14	Uncharacterized protein	A0A1D5U1I2	WHEAT	14643.9	6.7	6	9.60	28.4	3.6e-17	Non-specific lipid-transfer protein 1	P07597	HORVU	12301.4	8.7	4	4.31	41.9	6.3e-9	Non-specific lipid-transfer protein 1	P07597	HORVU	12301.4	8.7	4	7.58	27.4	1.6e-13	Low molecular weight glutenin	B2Y2Q7	WHEAT	41981.7	8.7	28	4.77	48.0	1.7e-9
D-hordein	Q40054	HORVU	75108.6	8.0	21	6.79	37.8	5.6e-12	C-hordein	Q41210	HORVU	36508.4	6.8	5	2.37	15.5	4.4e-6	Predicted protein	F2CSK4	HORVV	37516.2	9.2	3	1.79	5.5	2.4e-5	Uncharacterized protein	A0A1D5U1I2	WHEAT	14643.9	6.7	3	10.71	28.4	3.2e-19	Low-molecular-weight glutenin subunit	F8SGM9	WHEAT	39848.6	8.1	27	2.25	44.3	4.1e-6
α-gliadin	B8XU29	TRIMO	35844.6	6.7	19	5.97	50.5	2.9e-11	Non-specific lipid-transfer protein 1	P07597	HORVU	12301.4	8.7	4	6.65	27.4	5.0e-13	Late embryogenesis abundant protein	A0A0E3Z898	HORVU	21845.9	8.8	2	7.34	16.4	5.4e-13	Oleosin (Fragment)	Q43474	HORVU	5789.2	8.6	3	5.84	87.7	1.1e-10	γ-gliadin	U5UA54	WHEAT	37230.9	8.7	21	7.00	59.6	2.3e-12
Low molecular weight glutenin subunit	A0A0A0QXD3	TRIUA	40243.5	8.5	19	1.84	25.6	1.5e-5	B3-hordein (Fragment)	P06471	HORVU	30195.7	7.7	4	0.91	19.3	3.6e-4	Predicted protein	F2CZV2	HORVV	13571.4	9.7	1	7.40	19.5	6.2e-14	γ-hordein-3	P80198	HORVU	33189.1	6.7	3	2.81	12.5	2.9e-7	Glutenin, high molecular weight subunit DX5	P10388	WHEAT	90293.3	6.4	20	8.00	33.8	3.2e-14
α/β-gliadin	A0A0K2QJD3	WHEAT	32008.5	6.9	17	3.99	21.9	2.3e-7	Embryo globulin	Q03678	HORVU	72253.2	6.8	3	3.62	5.8	1.8e-6	Uncharacterized protein	M0VFV9	HORVV	15735.2	5.1	1	3.89	9.6	1.1e-7	HMW glutenin subunit	Q6UKZ5	WHEAT	86157.5	9.3	3	1.71	5.9	6.8e-6	α-gliadin	D2X6C9	TRITD	34522.2	6.7	19	8.16	42.7	1.6e-14
γ-gliadin	B8XU38	TRIMO	35360.7	8.5	16	4.61	45.0	2.9e-8	Uncharacterized protein	A0A1D5XG58	WHEAT	74995.1	10.5	3	3.42	3.7	2.7e-7	Aldose reductase	P23901	HORVU	35807.3	6.5	1	2.09	3.1	2.5e-6	High molecular weight glutenin subunit y	Q94IJ8	WHEAT	76202.2	6.3	3	1.02	4.1	8.2e-5	D hordein	Q40054	HORVU	75108.6	8.0	18	6.74	31.3	7.1e-12
Low-molecular-weight glutenin subunit Glu-A3 (Fragment)	X2J8E3	WHEAT	42808.4	8.9	16	3.08	27.2	2.3e-7	Uncharacterized protein	A0A1D5XKT5	WHEAT	11225.8	5.3	2	3.41	26.2	1.9e-7	1-Cys peroxiredoxin PER1	P52572	HORVU	23963.7	6.3	1	1.95	6.4	5.3e-6	Uncharacterized protein	A0A077RSV8	WHEAT	91225.1	5.0	2	3.52	2.1	4.9e-9	ω-secalin	C4NFQ1	WHEAT	41582.1	6.6	17	5.55	61.3	1.1e-9
γ-gliadin	R9XUR0	WHEAT	33045.2	8.7	13	2.86	26.2	6.1e-7	Dsn1p	A0A1L4A9Z3	SACPA	64602.7	5.4	2	2.58	2.8	6.3e-8	Uncharacterized protein	A0A1D5RTS3	WHEAT	24675.9	8.3	1	1.28	6.6	1.6e-4	Predicted protein	F2DF25	HORVV	72750.0	5.2	2	2.75	3.6	1.4e-6	γ-gliadin	B6UKM0	TRITU	33101.3	8.1	16	5.73	45.4	5.4e-10
Truncated high molecular weight glutenin 1Ay8.1	G0YVZ5	TRIMO	67162.5	6.1	12	8.03	30.8	2.1e-14	Predicted protein	F2DF25	HORVV	72750.0	5.2	2	2.62	3.6	4.2e-6	Uncharacterized protein	A0A1D5YRW2	WHEAT	98407.9	6.1	1	1.18	1.9	1.9e-4	Dsn1p	A0A1L4A9Z3	SACPA	64602.7	5.4	2	2.72	2.8	5.8e-8	Glu-B1-1b HMW glutenin subunit	Q42451	WHEAT	84637.6	8.7	15	3.87	31.1	1.3e-7
ω-gliadin (Fragment)	D6QY47	TRIMO	39351.1	6.1	12	3.99	46.3	4.0e-8	D-hordein	B0L965	HORCH	94905.2	7.6	2	3.35	3.9	2.9e-7	α-amylase/subtilisin inhibitor	P07596	HORVU	22164.1	7.8	1	0.85	6.4	0.0029	β-amylase	P82993	HORVS	59639.9	5.7	2	2.93	4.1	6.2e-8	Low-molecular-weight glutenin subunit	A0A0S2GJS0	WHEAT	41749.8	8.7	14	1.18	30.1	8.5e-5
Low-molecular-weight glutenin subunit	D2DII8	WHEAT	33879.6	7.6	8	5.18	28.2	9.7e-10	Uncharacterized protein	A0A077RSV8	WHEAT	91225.1	5.0	2	2.35	2.1	1.3e-6	Coatomer subunit delta	A0A1D5VZF8	WHEAT	56453.6	5.6	1	0.51	2.5	0.0017	Dehydrin 9 (Fragment)	Q0H445	HORVU	8856.8	9.6	2	2.14	21.7	1.3e-6	γ-gliadin	P21292	WHEAT	34300.4	7.6	13	3.81	22.5	4.7e-8
Low-molecular-weight glutenin subunit LMW-H6-5-2	F6M7E1	WHEAT	33889.8	8.2	8	1.58	34.6	2.9e-5	1-Cys peroxiredoxin PER1	P52572	HORVU	23963.7	6.3	2	2.52	6.4	2.8e-7										Uncharacterized protein	W5G7Q5	WHEAT	29963.5	10.3	2	2.30	6.6	6.6e-7	α/β-gliadin	I0IT58	WHEAT	30959.1	7.6	11	4.42	36.1	3.1e-8
α-gliadin	F4YT75	WHEAT	34101.8	8.8	8	1.38	14.5	2.3e-5	High-molecular-weight glutenin subunit Bx17	Q18MZ6	WHEAT	80069.8	8.8	2	2.40	4.3	4.0e-7										Predicted protein	F2E8C1	HORVV	12680.5	9.8	2	1.43	19.8	8.3e-5	α/β-gliadin	A0A0K2QJD3	WHEAT	32008.5	6.9	11	3.75	15.4	1.2e-6
α/β-gliadin	A0A0K2QJF4	WHEAT	32530.1	7.7	7	5.28	31.4	3.5e-9	Gamma-hordein-3	P80198	HORVU	33189.1	6.7	2	1.88	9.3	3.4e-6										75k γ-secalin	E5KZQ7	WHEAT	54526.7	7.6	2	0.56	6.1	2.2e-4	C-hordein	Q41210	HORVU	36508.4	6.8	9	4.08	57.7	5.8e-8
γ-gliadin	H9BFB6	WHEAT	37086.7	8.9	7	2.05	29.1	6.7e-6	Uncharacterized protein	W5G7Q5	WHEAT	29963.5	10.3	2	1.60	6.6	3.4e-6										Hor1-17 C-hordein	Q40053	HORVU	30396.8	6.7	2	0.58	11.9	1.2e-4	Low-molecular-weight glutenin subunit Glu-A3 (Fragment)	X2J8E3	WHEAT	42808.4	8.9	9	2.79	28.8	8.0e-7
B3-hordein (Fragment)	P06471	HORVU	30195.7	7.7	7	2.22	17.0	2.1e-6	α/β-gliadin A-I	P04721	WHEAT	30403.6	8.7	2	2.13	11.5	1.3e-5										γ-gliadin	B6DQB8	WHEAT	32449.0	8.5	2	0.16	12.7	4.6e-4	B3 hordein	I6SJ26	HORVU	35426.0	8.5	9	1.54	24.8	7.2e-5
HMW glutenin	K4N1X7	TRITD	85997.2	9.2	6	4.13	9.4	1.3e-8	Dehydrin	Q9SPA9	HORVU	15684.1	8.1	2	1.82	14.8	7.5e-6										Fructose-bisphosphate aldolase	W5D0E3	WHEAT	38895.8	6.8	2	0.22	8.4	0.0010	Low molecular weight glutenin	B8XU50	TRIMO	40008.3	8.7	9	1.06	25.5	3.8e-4
γ-gliadin	K7XEG5	WHEAT	32683.7	9.1	6	1.55	31.6	3.5e-5	Predicted protein	F2EJ82	HORVV	49744.3	7.1	2	1.59	6.0	9.1e-6										Uncharacterized protein	A0A1D5UH05	WHEAT	14002.4	8.6	1	7.88	25.7	5.4e-15	Low-molecular-weight glutenin subunit LMW-H6-5-2	F6M7E1	WHEAT	33889.8	8.2	9	1.08	32.2	1.6e-4
Low molecular weight glutenin subunit LMW-Di31	Q2PQJ7	TRIDC	40000.1	9.0	6	1.04	20.1	4.3e-5	α-amylase/subtilisin inhibitor	P07596	HORVU	22164.1	7.8	2	1.31	13.3	4.4e-5										Heat shock protein 70 (Fragment)	X5D3C3	WHEAT	59100.3	5.0	1	5.75	3.2	1.7e-10	LMW-m glutenin subunit	D0EVN9	WHEAT	34474.7	9.2	8	3.35	13.4	3.5e-7
γ-gliadin (Fragment)	B8XU49	TRIMO	21666.0	8.3	5	7.91	13.7	4.9e-14	Glutenin, high molecular weight subunit DY10	P10387	WHEAT	69629.3	7.6	2	1.23	5.2	3.1e-5										Carboxypeptidase	T1MXL5	TRIUA	97508.2	6.3	1	5.51	2.0	6.3e-12	α-gliadin	A0A1K0J4W8	WHEAT	34277.0	8.6	8	2.78	31.3	3.8e-7
α/β-gliadin	M8AA27	TRIUA	25268.4	7.7	5	4.94	12.9	2.2e-9	ω-gliadin	D2KKB1	TRITU	41771.0	8.1	2	1.48	10.0	1.6e-5										Uncharacterized protein	A0A1D5VP22	WHEAT	41815.0	5.5	1	4.87	8.8	1.5e-11	Pseudo alpha/beta-gliadin	A0A0K2QJB3	WHEAT	15051.1	8.1	8	2.08	35.1	5.9e-6
High-molecular-weight glutenin subunit 1By15	W0C8U3	WHEAT	76923.0	8.3	5	4.54	7.9	6.5e-10	General amino-acid permease GAP1	P19145	YEAST	65656.1	8.6	2	0.88	4.5	0.0012										Predicted protein	F2E4C2	HORVV	71905.9	5.1	1	4.55	2.9	1.7e-8	α-gliadin	A5JSA7	WHEAT	33176.9	8.8	7	3.81	22.5	1.4e-8
ω-gliadin protein	A0A0E3SZN6	TRIUA	37646.3	6.2	5	2.15	32.4	2.4e-6	Gap1p	E7KR69	YEASL	55026.4	9.0	2	0.88	5.3	0.0012										Dehydrin	Q9SPA6	HORVU	46156.4	8.8	1	4.46	3.9	2.3e-8	γ-gliadin	B6UKM4	WHEAT	32509.5	8.7	7	4.49	27.4	3.3e-9
75k γ-secalin	E5KZR8	WHEAT	52101.1	8.1	5	1.16	20.7	4.3e-5	γ-gliadin	B6DQB8	WHEAT	32449.0	8.5	2	0.72	12.7	1.0e-4										Dehydrin DHN3	P12948	HORVU	16162.6	8.1	1	4.28	9.9	1.4e-9	α-gliadin	K7X0S2	WHEAT	32178.4	6.7	7	2.58	36.9	4.0e-6
α-gliadin	A5JSA8	WHEAT	33213.8	7.1	5	0.64	11.5	2.2e-4	Oleosin (Fragment)	Q43474	HORVU	5789.2	8.6	1	7.04	21.1	1.9e-12										26 kDa endochitinase 2	P23951	HORVU	28155.9	8.8	1	4.27	4.9	2.7e-8	α/β-gliadin	A0A0K2QJ85	WHEAT	36404.2	6.7	7	4.09	23.0	1.6e-9
Late embryogenesis abundant protein	A0A0E3Z898	HORVU	21845.9	8.8	4	7.55	17.4	2.2e-13	Heat shock protein 70 (Fragment)	X5D3C3	WHEAT	59100.3	5.0	1	6.67	3.2	9.5e-12										Uncharacterized protein	M0V315	HORVV	11504.1	4.5	1	3.97	14.2	2.3e-9	Putative LMW-glutenin subunit	Q571Q5	WHEAT	37166.3	8.4	7	2.03	26.7	6.8e-6
Gliadin	R4VEK6	WHEAT	32566.3	8.6	4	5.13	21.2	4.2e-10	High pI alpha-glucosidase	Q9LLY2	HORVU	96559.5	6.9	1	6.50	2.0	1.9e-11										Uncharacterized protein	A0A1D5XC64	WHEAT	14237.2	9.0	1	3.64	16.2	3.1e-8	Low-molecular-weight glutenin subunit Glu-D3	R9YTM7	WHEAT	34353.5	8.7	7	0.84	10.5	6.9e-4
β-amylase	P82993	HORVS	59639.9	5.7	4	3.11	4.5	3.0e-7	Uncharacterized protein	W5B347	WHEAT	57251.3	7.2	1	5.80	3.5	1.0e-11										Uncharacterized protein	A0A0C4BIW4	WHEAT	16318.9	10.6	1	3.14	11.9	4.5e-7	α-gliadin	A0A1K0JNE4	WHEAT	36651.2	8.6	6	3.53	17.3	7.3e-9
75k γ-secalin	E5KZU5	WHEAT	30335.1	8.4	4	1.93	19.6	5.5e-6	Late embryogenesis abundant protein	A0A0E3Z898	HORVU	21845.9	8.8	1	4.71	8.9	3.9e-10										β-D-glucan exohydrolase, isoenzyme ExoII	Q42835	HORVU	67423.0	8.0	1	3.11	2.6	4.9e-7	γ-gliadin	B6UKQ3	WHEAT	34598.9	8.4	6	1.91	30.5	9.3e-6
γ-gliadin	B8XU46	TRIMO	32665.7	8.7	4	1.16	20.0	6.0e-5	α-amylase type B isozyme	P04063	HORVU	47355.9	5.8	1	4.47	3.3	2.9e-10										1-Cys peroxiredoxin PER1	P52572	HORVU	23963.7	6.3	1	2.96	6.4	1.9e-7	Uncharacterized protein	A0A077RRI2	WHEAT	60269.5	6.7	6	1.14	5.4	4.8e-5
Elongation factor 1-alpha	P02994	YEAST	50033.1	9.1	4	1.16	9.8	5.8e-5	Predicted protein	F2E4C2	HORVV	71905.9	5.1	1	4.19	2.9	3.6e-8										Isocitrate lyase	W5BKI6	WHEAT	63070.9	7.0	1	2.90	3.2	2.2e-7	Oleosin	I3NM41	WHEAT	19122.8	9.7	5	5.95	27.6	2.7e-12
ω-gliadin (Fragment)	D6QY49	TRIMO	39819.4	6.0	4	0.50	28.1	2.5e-4	26 kDa endochitinase 2	P23951	HORVU	28155.9	8.8	1	4.11	8.3	1.3e-8										D-hordein	B0L965	HORCH	94905.2	7.6	1	2.65	2.2	6.0e-7	Serpin-Z1B	P93693	WHEAT	43033.3	5.4	5	6.02	13.8	1.3e-10
Uncharacterized protein	M0YX97	HORVV	17573.8	5.8	3	6.23	23.4	6.3e-11	Dehydrin	Q9SPA6	HORVU	46156.4	8.8	1	3.99	3.9	1.2e-8										Predicted protein	F2E9N0	HORVV	63902.9	6.7	1	2.12	2.1	2.3e-6	Enolase 2	P00925	YEAST	46914.6	5.7	5	3.89	11.9	5.5e-9
Dehydrin	Q9SPA9	HORVU	15684.1	8.1	3	4.07	33.5	2.6e-9	Isocitrate lyase	W5BKI6	WHEAT	63070.9	7.0	1	3.74	3.2	9.3e-9										Uncharacterized protein	A0A077RZF2	WHEAT	25007.4	9.7	1	1.99	8.3	7.2e-6	Uncharacterized protein	A0A1D5X6G4	WHEAT	71262.6	8.5	5	2.01	8.9	1.3e-5
Non-specific lipid-transfer protein 1	P07597	HORVU	12301.4	8.7	3	3.60	26.5	1.8e-8	26 kDa endochitinase 1	P11955	HORVU	33402.8	8.5	1	3.71	5.0	3.4e-8										Elongation factor 1-alpha	P34824	HORVU	49178.3	9.2	1	1.85	2.5	4.4e-6	Low-molecular-weight glutenin subunit (Fragment)	A0A089VKM5	TRIUA	43304.5	8.5	5	1.39	15.8	1.1e-4
Phosphoglycerate kinase	P00560	YEAST	44738.8	7.1	3	2.61	10.3	2.3e-7	Uncharacterized protein	A0A077RZF2	WHEAT	25007.4	9.7	1	3.36	8.3	7.2e-8										Ebs1p	J8LJX4	SACAR	101221.4	8.7	1	1.78	1.5	2.2e-5	75k gamma secalin	E5KZS2	WHEAT	45994.1	7.6	5	1.28	15.7	5.9e-5
C-hordein (Fragment)	P17991	HORVU	8589.8	5.4	3	2.26	27.8	2.4e-6	Elongation factor 1-alpha	P34824	HORVU	49178.3	9.2	1	3.20	2.5	3.6e-8										Enolase 1	P00924	YEAST	46816.5	6.2	1	1.67	3.2	9.4e-6	High molecular weight glutenin subunit	A0A0X9BSF8	WHEAT	90567.2	6.1	4	5.87	5.5	1.7e-10
Uncharacterized protein	A0A077RRI2	WHEAT	60269.5	6.7	3	2.26	5.4	7.7e-7	Uncharacterized protein	A0A1D6BCC5	WHEAT	103157.4	8.5	1	2.65	2.2	3.0e-7										Uncharacterized protein	A0A1D5U9E3	WHEAT	33378.1	8.3	1	1.64	5.2	8.5e-5	ω-gliadin	A0A0B5J897	WHEAT	31641.2	6.0	4	1.70	39.8	1.1e-5
Hor1-17 C-hordein	Q40053	HORVU	30396.8	6.7	3	1.46	23.1	1.4e-5	α/β-gliadin MM1	M7ZUN8	TRIUA	18524.0	10.0	1	2.62	15.4	4.9e-7										Dehydrin DHN1	P12951	HORVU	14235.7	8.8	1	1.52	12.2	4.3e-4	ω-gliadin	U5U6L8	WHEAT	24385.3	9.2	4	1.92	31.3	2.3e-6
γ-gliadin (Fragment)	Q84M19	TRITD	32215.7	6.3	3	1.40	16.7	1.4e-5	Malate synthase	A0A1D5TH25	WHEAT	62763.1	7.3	1	2.60	2.1	7.4e-7										Uncharacterized protein	W5B347	WHEAT	57251.3	7.2	1	1.24	2.9	1.6e-4	LMW-m glutenin subunit 7 (Fragment)	V9P7D1	WHEAT	38070.4	9.2	4	1.12	21.7	1.5e-4
RNA polymerase II degradation factor 1	P35732	YEAST	83973.5	4.9	3	1.44	3.3	2.7e-5	Uncharacterized protein	O24003	HORVU	24232.5	8.6	1	2.48	6.7	7.7e-7										Uncharacterized protein	A0A1D5UG23	WHEAT	18031.6	10.5	1	1.11	6.9	2.7e-4	Auxin response factor	F2DUC8	HORVV	131219.6	6.2	4	0.26	2.0	6.7e-4
γ-gliadin	D0ES82	WHEAT	35029.2	8.9	3	1.00	28.2	1.5e-4	Uncharacterized protein	A0A1D6CNI9	WHEAT	38157.2	6.2	1	2.33	6.6	1.9e-6										Uncharacterized protein	A0A1D6C8A4	WHEAT	21974.4	9.4	1	0.99	6.6	3.1e-4	Endogenous alpha-amylase/subtilisin inhibitor	P16347	WHEAT	19633.2	6.8	3	5.57	8.3	1.1e-9
Oleosin	Q43769	HORVU	18494.2	9.7	3	0.72	19.6	1.2e-4	β-D-glucan exohydrolase, isoenzyme ExoII	Q42835	HORVU	67423.0	8.0	1	2.24	2.6	2.9e-6										Uncharacterized protein	A0A1D6CKG3	WHEAT	43642.7	9.6	1	0.57	3.0	0.0019	Non-specific lipid-transfer protein (Fragment)	P24296	WHEAT	11898.9	8.5	3	5.71	15.9	5.8e-10
ω-gliadin	R9XWH8	WHEAT	43883.4	6.7	3	0.79	17.0	1.0e-4	Uncharacterized protein	A0A1D5S2Q7	WHEAT	46433.2	5.1	1	2.09	3.6	1.9e-6										General amino-acid permease GAP1	P19145	YEAST	65656.1	8.6	1	0.52	4.5	0.0050	Non-specific lipid-transfer protein 1	P07597	HORVU	12301.4	8.7	3	5.99	26.5	1.7e-11
FCA protein (Fragment)	Q6XJR4	WHEAT	79669.9	9.0	3	0.63	4.9	3.6e-4	Uncharacterized protein	A0A1D5VKY4	WHEAT	75238.0	6.9	1	1.91	3.5	1.7e-5										Gap1p	E7KR69	YEASL	55026.4	9.0	1	0.52	5.3	0.0050	Rab protein	Q41579	WHEAT	23229.3	9.2	3	3.65	26.0	4.6e-9
α-gliadin	Q9M4L8	WHEAT	32370.7	7.7	3	0.68	9.7	4.2e-4	Uncharacterized protein	A0A077RZK7	WHEAT	39423.0	5.0	1	1.71	4.7	1.8e-5										Gap1p	H0GXP8	SACCK	65813.0	7.0	1	0.52	4.5	0.0050	Transcription factor	A6ZS54	YEAS7	76045.2	5.8	3	2.50	3.6	2.2e-6
Low molecular weight glutenin subunit	Q52NZ3	WHEAT	32765.8	8.7	3	0.43	10.7	3.7e-4	Uncharacterized protein	A0A1D5YGW1	WHEAT	27030.3	5.1	1	1.65	6.8	1.6e-5										Uncharacterized protein	M0XYT2	HORVV	39447.5	6.2	1	0.51	4.7	0.0015	Alcohol dehydrogenase 4	P10127	YEAST	41142.4	5.8	3	3.52	11.5	3.9e-8
γ-gliadin	B6UKP2	WHEAT	29236.9	8.5	3	0.23	8.8	9.6e-4	β-amylase	W5EKI0	WHEAT	61114.3	5.0	1	1.57	3.1	7.4e-5										Uncharacterized protein	M0ZFA5	HORVV	59774.7	9.0	1	0.50	2.9	0.0014	Glyceraldehyde-3-phosphate dehydrogenase 1	P00360	YEAST	35750.2	8.3	3	2.77	13.9	4.9e-7
Dehydrin DHN4	P12949	HORVU	22573.5	8.0	2	7.05	8.9	1.9e-12	Uncharacterized protein	A0A1D6C8A4	WHEAT	21974.4	9.4	1	1.36	6.6	5.5e-5										Uncharacterized protein	A0A077RZP7	WHEAT	85443.9	9.0	1	0.45	3.3	0.0016	γ-gliadin	R9XSZ9	WHEAT	32498.5	8.7	3	1.84	23.5	7.4e-6
Anp1p	E7KMG7	YEASL	52308.6	4.9	2	5.68	4.9	3.2e-10	Uncharacterized protein	W4ZUK2	WHEAT	37659.4	9.3	1	1.34	2.6	2.7e-4										E3 ubiquitin-protein ligase	A0A1D5V6Q6	WHEAT	36948.9	7.8	1	0.41	4.2	0.0022	ω-gliadin (Fragment)	D6QY47	TRIMO	39351.1	6.1	3	1.80	11.9	1.3e-5
α-amylase/subtilisin inhibitor	P07596	HORVU	22164.1	7.8	2	5.47	7.4	2.1e-10	Uncharacterized protein	A0A1D6CKG3	WHEAT	43642.7	9.6	1	1.25	3.0	2.2e-4										U4/U6 snRNA-associated-splicing factor PRP24	P49960	YEAST	50849.1	9.4	1	0.07	4.3	0.0076	Low molecular weight glutenin subunit (Fragment)	Q8H0J5	WHEAT	34513.8	8.9	3	1.43	7.2	1.5e-5
Uncharacterized protein	A0A1D5XF01	WHEAT	37341.2	6.5	2	3.18	7.4	1.8e-6	Polyubiquitin (Fragment)	P0CG83	HORVU	19239.3	9.1	1	1.10	8.8	5.8e-4																			B-hordein	I6R4A7	HORVV	30903.8	7.5	3	1.24	12.9	1.7e-5
Enolase 1	P00924	YEAST	46816.5	6.2	2	3.64	7.3	4.9e-7	Uncharacterized protein	T1MMR6	TRIUA	82560.1	6.2	1	0.99	1.9	1.6e-4																			Low-molecular-weight glutenin subunit (Fragment)	A0A089VKL2	TRIUA	38958.8	8.7	3	0.64	6.5	5.6e-4
Uncharacterized protein	A0A1D6S7X4	WHEAT	49742.2	8.4	2	3.09	9.3	1.7e-7	Gap1p	H0GXP8	SACCK	65813.0	7.0	1	0.88	4.5	0.0012																			Low molecular weight glutenin	Q6SPY8	WHEAT	41148.5	9.0	3	0.62	9.0	1.7e-4
α-gliadin protein	A0A0E3X5K4	TRIUA	31634.2	8.6	2	3.21	20.2	1.2e-6	β-glucosidase 2 (Fragment)	J3RU83	WHEAT	31971.3	5.3	1	0.68	7.9	0.0031																			γ-gliadin	B6UKM1	TRITU	31932.9	8.5	3	0.29	17.1	0.0015
Predicted protein	F2DF25	HORVV	72750.0	5.2	2	2.62	3.6	1.7e-6	Uncharacterized protein	A0A1D5ZMN5	WHEAT	41212.4	6.9	1	0.62	5.7	0.0010																			α-gliadin	F4YT75	WHEAT	34101.8	8.8	3	0.32	13.5	7.4e-4
Serpin-Z4	P06293	HORVU	43276.7	5.7	2	2.66	6.0	2.4e-7	Uncharacterized protein	A0A1D6B5Q5	WHEAT	61421.8	6.7	1	0.49	2.4	0.0025																			ABA-inducible protein PHV A1	P14928	HORVU	21820.0	9.0	2	5.79	16.9	7.5e-11
Uncharacterized protein	A0A1D5XAR1	WHEAT	65000.9	9.9	2	2.06	2.7	1.6e-6	Forkhead transcription factor HCM1	P25364	YEAST	63647.7	6.9	1	0.47	2.5	0.0016																			Mannan polymerase II complex ANP1 subunit	P32629	YEAST	58182.5	5.1	2	4.43	5.2	3.8e-8
General amino-acid permease GAP1	P19145	YEAST	65656.1	8.6	2	1.94	4.5	8.5e-5	Uncharacterized protein	W5GBK0	WHEAT	40077.2	5.7	1	0.38	3.6	0.0022																			Pumilio-homology domain family	A7A0P3	YEAS7	99702.2	6.6	2	4.43	2.9	3.8e-8
Gap1p	E7KR69	YEASL	55026.4	9.0	2	1.94	5.3	8.5e-5	Uncharacterized protein	A0A1D5UG23	WHEAT	18031.6	10.5	1	0.38	6.9	0.0022																			Phosphoglycerate mutase 1	P00950	YEAST	27608.8	8.8	2	4.30	11.7	3.2e-9
Dehydrin DHN1	P12951	HORVU	14235.7	8.8	2	1.94	23.0	1.2e-4																												α-gliadin	Q41528	WHEAT	33192.9	8.6	2	4.57	15.7	2.9e-9
Auxin response factor	F2DUC8	HORVV	131219.6	6.2	2	1.39	1.9	1.9e-5																												Serpin-Z4	P06293	HORVU	43276.7	5.7	2	3.30	6.8	5.1e-8
16.9 kDa class I heat shock protein 1	P12810	WHEAT	16878.2	5.8	2	1.32	13.9	4.0e-4																												Uncharacterized protein	W5GWT6	WHEAT	54791.4	7.6	2	2.69	5.7	6.7e-7
Dehydrin 9 (Fragment)	Q0H445	HORVU	8856.8	9.6	2	1.49	21.7	4.2e-5																												α-amylase/subtilisin inhibitor	P07596	HORVU	22164.1	7.8	2	3.91	7.4	1.6e-8
YAP1801-like protein	J6EGW8	SACK1	68968.9	7.8	2	1.02	10.0	1.4e-4																												Uncharacterized protein	A0A1D6S7X4	WHEAT	49742.2	8.4	2	2.49	5.0	1.4e-6
γ-gliadin	B6UKS5	TRIUA	32242.2	8.7	2	1.81	11.4	2.7e-6																												Uncharacterized protein	A0A1D5ZZT8	WHEAT	55101.6	6.7	2	2.36	5.9	4.7e-5
Low-molecular-weight glutenin subunit Glu-D3	R9YTM7	WHEAT	34353.5	8.7	2	1.15	5.9	1.1e-4																												Predicted protein	F2DU67	HORVV	49413.8	8.4	2	1.45	5.4	3.0e-5
Trypsin inhibitor CMc	P34951	HORVU	15178.9	6.7	2	0.92	13.3	7.0e-5																												Gamma-hordein-3	P80198	HORVU	33189.1	6.7	2	1.33	5.2	5.6e-5
Low-molecular-weight glutenin subunit (Fragment)	U6BIP1	WHEAT	24912.6	9.3	2	0.97	11.1	1.4e-4																												Glutenin, low molecular weight subunit PTDUCD1	P16315	WHEAT	33379.4	7.6	2	1.59	5.1	6.1e-5
Modifier of transcription	A6ZMC9	YEAS7	53627.4	9.1	2	0.95	4.7	1.4e-4																												Uncharacterized protein	W5C5D9	WHEAT	31448.0	9.0	2	1.39	9.7	3.6e-5
Uncharacterized protein	A0A1D5UYJ7	WHEAT	60957.6	7.0	2	1.17	5.1	1.8e-5																												Uncharacterized protein	A0A1D5TZE7	WHEAT	61869.8	5.1	2	0.92	11.3	2.3e-4
LMW-m1 glutenin subunit	A2IBJ9	TRIDC	39899.6	8.7	2	0.99	14.6	1.4e-4																												Low-molecular-weight glutenin subunit	A0A1U9XLB4	WHEAT	38888.1	8.8	2	1.18	9.8	1.1e-4
γ-gliadin	I7G262	TRIMO	35002.3	7.7	2	1.08	7.6	5.1e-5																												Serpin-Z2B	P93692	WHEAT	42981.5	5.2	2	1.02	5.0	2.6e-4
Low molecular weight glutenin	A0A068F6Z4	TRIDC	33935.7	8.9	2	0.77	10.1	1.4e-4																												Low molecular weight glutenin (Fragment)	A7X9Y0	TRITU	16495.7	7.1	2	0.93	17.6	1.2e-4
γ-hordein-3	P80198	HORVU	33189.1	6.7	2	0.94	9.7	6.6e-5																												α-gliadin	A7LHB5	WHEAT	33068.8	8.6	2	1.20	14.6	4.5e-5
Low-molecular-weight glutenin subunit group 2 type I	Q8W3X5	WHEAT	39013.6	8.7	2	0.91	12.2	8.0e-5																												Uncharacterized protein	A0A1D6CZY2	WHEAT	55346.8	8.1	2	0.74	7.6	0.0011
Avenin-like protein	G9I0U5	WHEAT	32366.6	7.8	2	0.74	14.8	2.6e-4																												High molecular weight glutenin subunit 1Ay	A0A221HK71	TRIUA	65341.5	6.1	2	0.92	5.6	8.9e-5
γ-gliadin	U5U7C3	WHEAT	32664.7	8.9	2	0.58	10.5	2.4e-4																												Uncharacterized protein	A0A1D6DC72	WHEAT	22549.8	6.5	2	0.87	11.3	5.4e-4
Low molecular weight glutenin	Q5MFQ1	WHEAT	39949.5	8.5	2	0.41	13.7	2.7e-4																												Low molecular weight glutinin subunit	B5TWK4	WHEAT	39752.3	8.5	2	0.96	10.3	3.1e-5
Uncharacterized protein	A0A1D5VEW4	WHEAT	39484.3	7.7	2	0.37	11.1	3.0e-4																												Low molecular weight glutenin	A0A068FDQ8	TRIDC	33296.3	7.6	2	0.79	8.2	1.9e-4
Receptor-like protein 12	M7Z494	TRIUA	113909.8	5.5	2	0.47	1.6	2.1e-4																												17 Kd heat shock protein	Q40056	HORVU	17092.7	8.8	2	0.68	11.3	0.0022
B3-hordein	Q4G3S5	HORCH	30804.4	8.1	2	0.47	15.1	6.4e-4																												B-hordein	C7FB14	HORVV	30291.2	8.5	2	0.77	7.2	1.2e-4
α-gliadin (Fragment)	A0A0E3UQV6	TRIUA	32361.0	8.2	2	0.58	9.6	1.9e-4																												Dehydrin	P93179	HORVU	14239.8	9.6	2	0.70	25.9	0.0017
LMW glutenin pGL13.1	Q6QGV9	WHEAT	34603.8	8.7	2	0.32	6.2	8.1e-4																												Uncharacterized protein	A0A1D5VYF3	WHEAT	59163.8	8.0	2	0.43	7.8	5.3e-4
Low molecular weight glutenin	A0A068F8M7	TRIDC	34831.8	8.2	2	0.38	8.8	0.0010																												ω-gliadin (Fragment)	D6QY51	TRIMO	40493.2	7.1	2	0.42	13.2	3.2e-4
Putative omega secalin	C1KFY6	WHEAT	41515.0	6.6	2	0.41	17.9	3.9e-4																												Uncharacterized protein	A0A1D5VZK2	WHEAT	51222.0	9.7	2	0.47	9.1	3.6e-4
Mitochondrial intermembrane space cysteine motif-containing protein MIX17	Q03667	YEAST	16669.5	8.9	2	0.24	15.4	0.0013																												Uncharacterized protein	A0A1D5W288	WHEAT	71538.7	6.7	2	0.31	2.8	5.2e-4
Predicted protein	F2D0P5	HORVV	59625.9	6.6	2	0.28	4.6	4.7e-4																												Uncharacterized protein	A0A1D6CVK0	WHEAT	47582.5	4.9	2	0.40	4.2	4.2e-4
Uncharacterized protein	T1N5I6	TRIUA	47544.2	5.0	2	0.10	5.7	6.7e-4																												Low molecular weight glutenin	A0A068F8R5	TRIDC	32338.8	8.2	2	0.22	10.0	0.0010
Globulin 1	Q0Q5E3	WHEAT	24999.2	8.7	1	8.06	8.3	2.6e-14																												Uncharacterized protein	W5G1J2	WHEAT	87132.8	9.4	2	0.12	7.0	9.0e-4
ER molecular chaperone	R9W6A6	WHEAT	73186.5	5.1	1	7.86	3.2	1.3e-14																												Uncharacterized protein	A0A1D5U1I2	WHEAT	14643.9	6.7	1	11.90	14.2	2.0e-21
Predicted protein	F2D9B2	HORVV	61068.1	9.0	1	5.30	2.9	1.4e-9																												Heat shock protein 16.9 (Fragment)	Q41559	WHEAT	2268.7	8.1	1	6.19	71.4	7.6e-11
YAP1801-like protein	A0A0L8RJ88	SACEU	70066.5	8.2	1	5.11	5.0	1.7e-9																												Uncharacterized protein	A0A1D5RXW0	WHEAT	27550.3	8.1	1	5.17	6.1	9.3e-10
Puroindoline-B	Q10464	WHEAT	16792.6	9.1	1	4.72	6.8	6.8e-9																												Pyruvate kinase 1	P00549	YEAST	54545.1	7.6	1	4.10	3.4	1.9e-8
Predicted protein	F2EKY2	HORVV	70560.3	7.1	1	4.70	2.3	1.5e-8																												Epsin-like protein	A7A194	YEAS7	72193.3	5.3	1	3.97	3.6	3.4e-7
Predicted protein	F2E8I0	HORVV	35615.9	5.7	1	4.32	4.6	9.1e-10																												Dehydrin WZY1-1	Q8W192	WHEAT	15970.5	8.1	1	3.66	13.8	3.9e-8
Predicted protein	F2E8C1	HORVV	12680.5	9.8	1	3.82	14.9	7.3e-8																												α-gliadin (Fragment)	A0A0E3Z5F3	TRIMO	32680.2	7.7	1	3.16	8.1	1.3e-7
Predicted protein (Fragment)	F2D1X5	HORVV	17403.0	10.4	1	3.27	10.0	4.9e-7																												Uncharacterized protein	T1NIT4	TRIUA	65817.8	4.8	1	3.15	2.5	7.0e-7
Fructose-bisphosphate aldolase	W5D0E3	WHEAT	38895.8	6.8	1	3.20	4.7	9.7e-8																												Dehydrin DHN4	P12949	HORVU	22573.5	8.0	1	3.14	10.2	6.1e-7
Uncharacterized protein	W5G1S5	WHEAT	17850.1	7.1	1	2.56	9.2	2.3e-6																												Predicted protein (Fragment)	F2EGM7	HORVV	82561.7	8.6	1	3.00	2.3	4.7e-7
Predicted protein	F2DS64	HORVV	47967.0	10.8	1	2.45	3.1	1.2e-6																												Low molecular weight glutenin subunit	A4KZ73	WHEAT	34180.1	8.7	1	2.98	4.0	1.8e-7
Snf6p	H0GVJ6	SACCK	37955.4	5.7	1	2.37	13.9	2.9e-6																												Predicted protein	F2DF25	HORVV	72750.0	5.2	1	2.49	3.3	6.9e-6
Transcriptional activator/repressor MOT3	P54785	YEAST	54382.1	8.9	1	2.31	4.9	1.4e-6																												Transcriptional activator/repressor MOT3	P54785	YEAST	54382.1	8.9	1	2.22	4.9	1.5e-6
2 Cys2-His2 zinc fingers at c-terminus	B3LLW3	YEAS1	53989.7	8.9	1	2.31	4.9	1.4e-6																												Isocitrate lyase	W5BKI6	WHEAT	63070.9	7.0	1	1.93	3.2	3.5e-6
β-amylase	W5EKI0	WHEAT	61114.3	5.0	1	2.26	2.7	1.4e-6																												Gliadin/avenin-like seed protein (Fragment)	D2KFH2	WHEAT	11325.1	8.0	1	1.89	14.0	3.3e-5
Predicted protein	F2D234	HORVV	37231.4	5.7	1	2.22	5.3	2.9e-6																												α-amylase inhibitor 0.53	P01084	WHEAT	13185.3	5.2	1	1.86	10.5	9.2e-6
Uncharacterized protein	A0A1D5YFZ3	WHEAT	46073.5	6.8	1	2.20	4.3	1.8e-6																												PHD1 (Fragment)	G8EXG1	YEASX	20415.1	8.4	1	1.71	10.6	9.9e-6
Gap1p	H0GXP8	SACCK	65813.0	7.0	1	1.94	4.5	8.5e-5																												Uncharacterized protein	W5AKY9	WHEAT	64926.8	6.4	1	1.66	2.3	8.8e-6
Uncharacterized protein	A0A1D6CNI9	WHEAT	38157.2	6.2	1	1.75	6.6	1.7e-5																												SOK2-like protein	A0A0L8RD42	SACEU	86898.3	8.7	1	1.54	2.4	1.8e-4
Uncharacterized protein	A0A1D6C8A4	WHEAT	21974.4	9.4	1	1.64	6.6	9.5e-6																												Low-molecular-weight glutenin subunit Glu-B3 (Fragment)	X2JC81	WHEAT	39982.6	8.7	1	1.33	9.1	3.9e-5
Embryo globulin	Q03678	HORVU	72253.2	6.8	1	1.52	2.0	1.7e-5																												Uncharacterized protein	A0A1D6CNI9	WHEAT	38157.2	6.2	1	1.05	6.6	2.3e-4
Predicted protein	F2EBU5	HORVV	26999.7	8.1	1	1.48	5.0	2.6e-5																												Uncharacterized protein	A0A1D5RP93	WHEAT	38617.3	5.8	1	0.95	4.2	2.0e-4
Uncharacterized protein	A0A1D6BCC5	WHEAT	103157.4	8.5	1	1.45	2.2	1.9e-4																												Triosephosphate isomerase	P00942	YEAST	26795.7	5.7	1	0.86	4.4	3.4e-4
HRR25-like protein	A0A0L8R9P4	SACEU	57687.7	9.3	1	1.34	7.2	3.5e-5																												Protein disulfide-isomerase	P52589	WHEAT	56533.5	5.0	1	0.80	2.3	4.8e-4
Uncharacterized protein	A0A1D5UZM1	WHEAT	14699.3	7.6	1	1.30	13.9	1.8e-4																												Uncharacterized protein	A0A1D5XHI1	WHEAT	72652.0	9.0	1	0.74	3.2	0.0013
Uncharacterized protein	T1MMR6	TRIUA	82560.1	6.2	1	1.20	1.9	7.7e-5																												High molecular weight glutenin subunit 1Ay protein	V9TN80	TRIDC	66193.0	7.7	1	0.73	2.3	4.7e-4
Uncharacterized protein	A0A1D5XZ80	WHEAT	55660.6	9.1	1	1.17	4.9	1.7e-4																												Serine/threonine-protein kinase	A0A1D5XMV2	WHEAT	89646.1	7.2	1	0.65	2.1	8.6e-4
Uncharacterized protein	A0A1D6BPP3	WHEAT	26158.3	9.6	1	1.08	8.2	1.3e-4																												Predicted protein (Fragment)	F2EEA5	HORVV	20363.5	11.7	1	0.60	15.4	0.0043
Superoxide dismutase [Cu-Zn]	W5B1E5	WHEAT	15121.0	5.7	1	1.08	9.9	2.8e-4																												Pex6p	J8Q0D6	SACAR	115354.3	5.7	1	0.55	1.1	9.8e-4
α-gliadin protein	I6U6I8	TRIDC	35920.5	6.6	1	1.07	7.4	4.7e-4
Uncharacterized protein	A0A1D5YHD4	WHEAT	42930.5	9.2	1	0.96	6.1	4.3e-4
Uncharacterized protein	A0A1D5TZE7	WHEAT	61869.8	5.1	1	0.87	5.5	3.5e-4
Uncharacterized protein	W5GBK0	WHEAT	40077.2	5.7	1	0.86	3.6	4.2e-4
Uncharacterized protein	M0V6V8	HORVV	202330.3	6.6	1	0.79	1.5	9.5e-4
Uncharacterized protein	A0A1D5XSY8	WHEAT	72214.2	9.1	1	0.79	2.3	7.5e-4
Uncharacterized protein	W5G717	WHEAT	41210.5	5.1	1	0.73	5.9	5.8e-4
75k gamma secalin	E5KZV0	WHEAT	23444.4	8.4	1	0.67	8.0	0.0011
Aldose reductase	P23901	HORVU	35807.3	6.5	1	0.46	3.1	0.0023
Uncharacterized protein	M0USP5	HORVV	65461.5	9.6	1	0.38	3.0	0.0054
COG4-like protein	A0A0L8RAB4	SACEU	99115.7	5.9	1	0.30	2.1	0.0036

## Sheet: Reading Key
Reading Key
LMW	Low Molecular Weight
MW	Molecular Weight
Best Expect Val	Best Expected Value
HORCH	Hordeum chilense
HORVS	Hordeum vulgare subsp. spontaneum
HORVU	Hordeum vulgare
HORVV	Hordeum vulgare subsp. Vulgare
SACAR	Saccharomyces arboricola
SACCK	Saccharomyces cerevisiae x Saccharomyces kudriavzevii (strain VIN7)
SACEU	Saccharomyces eubayanus
SACK1	Saccharomyces kudriavzevii
SACPA	Saccharomyces paradoxus
TRIDC	Triticum dicoccoides
TRIMO	Triticum monococcum
TRITD	Triticum turgidum subsp. durum
TRITU	Triticum turgidum
TRIUA	Triticum urartu
WHEAT	Triticum aestivum
YEAS1	Saccharomyces cerevisiae (strain RM11-1a)
YEAS7	Saccharomyces cerevisiae (strain YJM789)
YEASL	Saccharomyces cerevisiae (strain Lalvin QA23)
YEAST/YEASX	Saccharomyces cerevisiae
