# Supplementary material for: Immunogenic Potential of Beer Types Brewed With Hordeum and Triticum spp. Malt Disclosed by Proteomics
Source: Front Nutr. 2020 Jul 9;7:98. doi: 10.3389/fnut.2020.00098 (PMC7363779; doi:10.3389/fnut.2020.00098)
Supplement: Supplementary file 4 [file Table_4.XLS]

## Sheet: Prot-pep post simulat-digestion
Beer_GlutenFree										Beer_Hammurrabi										Beer_ID331										Beer_All Barley Malt										Beer_Weiss
Accession number	Protein Name	MH+	m/z	z	Sequence Peptide matched	Modification(s)	Score	MW (Da)	Organism	Accession number	Protein Name	MH+	m/z	z	Sequence Peptide matched	Modification(s)	Score	MW (Da)	Organism	Accession number	Protein Name	MH+	m/z	z	Sequence Peptide matched	Modification(s)	Score	MW (Da)	Organism	Accession number	Protein Name	MH+	m/z	z	Sequence Peptide matched	Modification(s)	Score	MW (Da)	Organism	Accession number	Protein Name	MH+	m/z	z	Sequence Peptide matched	Modification(s)	Score	MW (Da)	Organism
P14928	ABA-inducible protein PHV A1	1325.71	663.358	2	QAGETVVNAVVGAK	Gln->pyro-Glu1	32.0	21820.0	HORVU	P52572	1-Cys peroxiredoxin PER1	1343.67	448.56	3	DEKDAQGQLPSR		26.7	23963.7	HORVU	Q0PIV6	B-hordein	1377.8	689.402	2	LQVQIPFVHPSI		27.1	33030.0	HORVU	Q93W79	At1g80910/F23A5_21	1258.6	629.802	2	ALSSGTSSWSYL		0.85	28185.3	ARATH	P12810	16.9 kDa class I heat shock protein 1	1203.65	401.888	3	FRLPEDAKVE		28.8	16878.2	WHEAT
		1681.88	841.444	2	QAGETVVNAVVGAKDAVA	Gln->pyro-Glu1	34.5	21820.0	HORVU			1444.72	482.243	3	DEKDAQGQLPSRT		33.9	23963.7	HORVU			1490.88	745.945	2	LQVQIPFVHPSIL		27.6	33030.0	HORVU	M7Z5D8	Dihydroflavonol-4-reductase	1427.71	714.358	2	AIVFASNQHCPQI		0.85	32923.3	TRIUA			900.476	450.742	2	LPEDAKVE		18.8	16878.2	WHEAT
Q0PIV6	B-hordein	2256.13	752.714	3	QPQQVGQQQQVPQSAFLQPH	Gln->pyro-Glu1	23.6	33030.0	HORVV			1249.65	417.222	3	GFETADLPSKKG		20.4	23963.7	HORVU			1136.65	568.829	2	VQIPFVHPSI		19.5	33030.0	HORVU	Q109V9	Glycosyltransferase	2063.1	1032.05	2	CGEGIVTKEIMVERLKEL	Oxidation-11	0.1	52415.7	ORYSJ	P52572	1-Cys peroxiredoxin PER1	1444.71	482.243	3	DEKDAQGQLPSRT		24.9	23963.7	HORVU
P06471	B3-hordein (Fragment)	713.364	713.364	1	FPQQPP		17.2	30195.7	HORVU			1440.72	480.912	3	PDEKDAQGQLPSR		27.8	23963.7	HORVU			1249.74	625.372	2	VQIPFVHPSIL		25.2	33030.0	HORVU	Q1ACB7	Homogentisate phytyltransferase VTE2-1	1504.85	502.288	3	GLLEVAYGVAILMGV		0.22	43999	WHEAT			1249.65	417.223	3	GFETADLPSKKG		25.1	23963.7	HORVU
		760.475	380.741	2	LYRIVP		18.6	30195.7	HORVU			1541.77	514.595	3	PDEKDAQGQLPSRT		26.4	23963.7	HORVU			1377.79	689.401	2	VQIPFVHPSILQ		29.7	33030.0	HORVU	Q7XF95	Leucine Rich Repeat family protein, expressed	1504.85	752.927	2	AVLDLGFNKVTTAR		2.24	67700.7	ORYSJ			1541.77	514.595	3	PDEKDAQGQLPSRT		21.1	23963.7	HORVU
		938.478	469.743	2	QSVFLQPH	Gln->pyro-Glu1	26.0	30195.7	HORVU			1654.86	552.29	3	PDEKDAQGQLPSRTL		27.5	23963.7	HORVU	P93794	LMW glutenin storage protein	1194.67	597.837	2	FLQPHQIAQL		23.1	41307.6	HORVU	B6SPQ5	Non-specific serine/threonine protein kinase	1271.69	636.349	2	ENLLLDEGGALK		0.56	46273	MAIZE	P11955	26 kDa endochitinase 1	1629.73	815.368	2	AQTSHETTGGWATAPD		21.1	33402.8	HORVU
		1066.54	533.771	2	QSVFLQPHQ	Gln->pyro-Glu1	21.2	30195.7	HORVU			1791.91	448.734	4	PDEKDAQGQLPSRTLH		15.2	23963.7	HORVU			1213.7	607.354	2	QQIPVIHPSVL	Gln->pyro-Glu1	26.2	41307.6	HORVU	F4JGH3	Nucleoporin GLE1-like protein	2785.31	929.109	3	DHELEYTIMNKMGPALAENDHQTK		0.12	25765.5	ARATH			1113.6	557.303	2	LRNPDLVATD		17.6	33402.8	HORVU
		971.594	486.301	2	TSIALRTLP		30.3	30195.7	HORVU	W5HPC1	60S acidic ribosomal protein P0	1767.9	589.972	3	APAAAASGGAAAAAPKEEEK		46.2	34536.0	WHEAT	A0A1D6LK35	Putative transcriptional regulator SLK2	2301.11	767.708	3	ICNMFVTASQQLAKNLEHHT	Oxidation-4	21.5	80008.2	WHEAT	J8PYB7	Nup42p	3153.48	1051.83	3	ASSAFGAPSFGSSVFGSTAAAGNVFGKAPGSMGSA	Oxidation-32	0.57	43138.9	SACAR	P23901	Aldose reductase	1220.51	610.76	2	ATMGQGEQDHF		22.4	35807.3	HORVU
O23982	CMd subunit of tetrameric α-amylase inhibitor	1472.71	736.859	2	PSTGNVGQSGLMDLP		23.0	18446.8	HORVU	Q6K4T1	60S ribosomal protein L27	1205.6	402.539	3	VFEEGTRDRP		27.3	15578.7	ORYSJ	A0A0K2QJ85	α/β-gliadin	2719.5	907.172	3	VRVPVPQLQPQNPSLQQPQEQVPL		20.1	36404.2	ORYSJ	A0A0P0VFX4	Os02g0191650 protein (Fragment)	1736.83	868.919	2	TLSAGAPGAGISGGSCSRST		1.85	16967.2	ORYSJ	D2KFH1	Avenin-like a4	1679.9	560.639	3	FSQPQHQVPIEITR		39.7	18916.0	WHEAT
P10863	Cold shock-induced protein TIR1	1379.77	460.595	3	NVILNDVKSHLQ		38.8	24906.5	YEAST	P0C539	Actin-2	976.457	488.732	2	AGFAGDDAPR		23.2	41680.1	ORYSI	I0CCD2	α-gliadin	2012.03	1006.52	2	QPQPFLPQLPYSQPQPF		28.9	36797.4	ORYSI	A0A0L8RHG1	POG1-like protein	3116.42	1039.48	3	EVDAGVGYPQMHQQPGAYTLPVPANQWM	Oxidation-11/28	1.13	39230.5	SACEU			1810.94	604.318	3	FSQPQHQVPIEITRM		16.6	18916.0	WHEAT
		1251.71	626.36	2	NVILNDVKSHL		32.4	24906.5	YEAST	Q6UFY8	Caleosin 1	1294.65	432.222	3	LARDDEGYLSR		30.6	34237.9	HORVU	Q306G0		2553.28	851.764	3	FLGQQQPFPPQQPYPQPQPFPS		21.9	32951.5	HORVU	F2E0F7	Predicted protein	1097.53	549.269	2	ALQQSPPNEN		2.29	147388	HORVV	P0CZ10	Avenin-like a6	1950.95	650.989	3	VPVEIMGMVLQTLPSMCS	Oxidation-6-8-16	17.0	19798.0	WHEAT
Q40054	D-hordein	1526.74	763.874	2	GGTSPLHQQGGGFGGGL		34.7	75108.6	HORVU	P12952	Dehydrin DHN2	1484.7	742.854	2	QPVAGHGGATGGPTGTH	Gln->pyro-Glu1	40.7	14441.8	HORVU			1327.71	664.36	2	LQPFPQPQLPY		27.6	32951.5	HORVU	Q9AV81	Pre-mRNA-processing factor 19	1221.66	611.332	2	IDAIERYTQI		1.34	57817	ORYSJ			1950.95	650.987	3	VPVEIMGMVLQTLPSMCS	Oxidation-6-8-16	15.8	19798.0	WHEAT
		2082.99	1042	2	GGTSPLHQQGGGFGGGLTTEQP		27.2	75108.6	HORVU			1612.76	806.884	2	QPVAGHGGATGGPTGTHGA	Gln->pyro-Glu1	56.0	14441.8	HORVU			1864.97	932.987	2	LQPFPQPQLPYSQPQP		30.9	32951.5	HORVU	E7Q5I8	Pry3p	2922.48	974.832	3	RSSSGAVSSSAVSQSXLNSVIAVNTDVSVT		0.47	92767.4	YEASB	P0CZ05	Avenin-like b2	1093.62	365.212	3	AIHNVAEAIR		31.9	32513.8	WHEAT
		977.49	489.248	2	GGWWGTSVK		26.1	75108.6	HORVU	P12949	Dehydrin DHN4	943.435	472.221	2	EYGNPVAGH		16.4	22573.5	HORVU			3328.7	1110.24	3	LQPFPQPQLPYSQPQPFRPQQPYPQPQP		17.9	32951.5	HORVU	Q75HQ6	Putative ankyrin repeat protein	1618.88	809.944	2	LFEQVIGSNVIVTEA		0.8	71836.4	ORYSJ			1702.91	568.31	3	AIHNVAEAIRQQQPQ		15.6	32513.8	WHEAT
		1182.52	591.762	2	GQGQGQQGYYP		15.9	75108.6	HORVU			1156.55	578.778	2	EYGNPVAGHGVG		16.1	22573.5	HORVU			2219.07	740.363	3	QQQPFPPQQPYPQPQPFPS	Gln->pyro-Glu1	14.6	32951.5	HORVU	Q53J88	Retrotransposon protein, putative, Ty3-gypsy sub-class	1928.93	964.967	2	DTTSSDITMTILYINQP	Oxidation-9	0.37	29435.1	ORYSJ			3347.66	1116.56	3	LLALTATTAIAQLETTCSQGFGQSQQQQQPGQ		15.6	32513.8	WHEAT
		1763.81	882.407	2	GQGQQGSYPGSTFPQQP		30.6	75108.6	HORVU			1325.55	663.278	2	QQGHTGMTGTGMH	Gln->pyro-Glu1	28.4	22573.5	HORVU			2572.23	858.083	3	QQQPFPPQQPYPQPQPFPSQQP	Gln->pyro-Glu1	19.8	32951.5	HORVU	Q8VY05	SWI/SNF complex subunit SWI3D	1389.7	463.906	3	TPKLETAIEERC		0.26	107798	ARATH			1401.7	701.353	2	QPQQPAQHESIR	Gln->pyro-Glu1	42.9	32513.8	WHEAT
		3466.64	867.417	4	GQGQQLGQGQQPGHGQQLVQGQQQGQGQQGHYP		18.8	75108.6	HORVU			1540.64	770.825	2	QQGHTGMTGTGMHGTG	Gln->pyro-Glu1	23.6	22573.5	HORVU	W5EKI0	β-amylase	1725.86	863.433	2	PFPFEEHTDLPVQGL		24.1	61114.3	HORVU	A0A1D6NRT2	Transcription factor TCP14	2633.32	878.446	3	APMALVPGGGQQLGLGGPVPVGGAGNDSSG	Oxidation-3	1.03	36177.3	MAIZE	P17991	C-hordein (Fragment)	3530.75	1177.59	3	PQQPQQPFPLQPQQPFPQQPQQPFPQPQQP		15.3	8589.8	HORVU
		1650.79	825.9	2	GQVQQLGQGQQGYYP		22.6	75108.6	HORVU			1698.71	849.859	2	QQGHTGMTGTGMHGTGGT	Gln->pyro-Glu1	42.7	22573.5	HORVU										HORVU			2932.49	978.168	3	FPAAPMALVPGGGQQLGLGGPVPVGGAGNDSSG		1.03	36177.3	MAIZE			3449.75	1150.59	3	QQPQQPFPQPQQPFRQQAELIIPQQPQQP		17.2	8589.8	HORVU
		1082.52	541.766	2	HQGQQTTVSP		18.9	75108.6	HORVU			1861.78	931.391	2	QQGHTGMTGTGMHGTGGTY	Gln->pyro-Glu1	42.2	22573.5	HORVU										HORVU	P92974	Ubiquitin-activating enzyme E1 2	1271.69	636.35	2	DAAVIDELNAKL		0.66	119625	ARATH	P34824	Elongation factor 1-α	1123.66	375.224	3	IVVIGHVDSGK		25.8	49178.3	HORVU
		1683.81	842.411	2	LHQQGGGFGGGLTTEQP		30.4	75108.6	HORVU			2457.02	819.677	3	QQGHTGMTGTGMHGTGGTYGQHGTD	Gln->pyro-Glu1	16.6	22573.5	HORVU										HORVU	A0A0E0FFN3	Uncharacterized protein	2351.05	588.518	4	MPDARSAAENASRHHHHHHH	Oxidation-1	0.35	65164.3	ORYNI			899.529	450.268	2	VETGVIKPG		15.4	49178.3	HORVU
		2060.9	1030.95	2	QQSGQGQQGYNPSGTSTQQP	Gln->pyro-Glu1	24.1	75108.6	HORVU	I6SW23	D-hordein	1471.71	736.357	2	ATFPQQPGQGQGQQ		15.9	79350.1	HORVU										HORVU	A0A0E0G3B3		1427.71	714.359	2	ALVFENYKSLDE		1.34	121296	ORYNI	P16347	Endogenous α-amylase/subtilisin inhibitor	1747.81	583.273	3	DPPPVHDTDGNELRAD		29.4	19633.2	WHEAT
		2473.11	825.04	3	QQSGQGQQGYNPSGTSTQQPGQVQ	Gln->pyro-Glu1	19.2	75108.6	HORVU			2203.07	735.027	3	GQQTTVSPHQGQQTTVSPHQG		27.1	79350.1	HORVU										HORVU	A0A0E0J9I7		1631.81	816.409	2	PGLPSAGAFSNAAAASSR		0.73	19656.4	ORYNI			1176.54	588.773	2	DPSPSGRENAF		22.1	19633.2	WHEAT
		2890.41	964.142	3	QVVRQYEQQTEVPSKGGSFYPGGTAPP	Gln->pyro-Glu1	20.9	75108.6	HORVU			1660.77	830.89	2	HQPGQWQQPGQGQQG		23.4	79350.1	HORVU										HORVU	A0A0E0LL68		2930.35	977.455	3	PGGFGHGPKGFGRGPGFGHDCRFGRCRGG		0.32	26085	ORYPU			1574.77	525.595	3	DPSPSGRENAFRIE		23.1	19633.2	WHEAT
		2408.11	803.376	3	QYEQQTEVPSKGGSFYPGGTAPP	Gln->pyro-Glu1	17.9	75108.6	HORVU			1823.84	912.423	2	HQPGQWQQPGQGQQGY		25.2	79350.1	HORVU										HORVU	A0A0E0LM34		3231.51	1077.84	3	EDGFRACIAVDREGIPGMLTVGEYLGNGEF	Oxidation-18	0.96	116963	ORYPU			1261.62	421.21	3	IEKYSGAEVHE		19.2	19633.2	WHEAT
		1507.88	503.298	3	RRVVDQQLVGQLP		25.6	75108.6	HORVU			1160.55	580.781	2	QGQQPGHGQQL	Gln->pyro-Glu1	21.2	79350.1	HORVU										HORVU	A0A0E0M5Y4		1006.49	503.75	2	AVPISSDCSK		2.19	79705.9	ORYPU			1446.71	482.908	3	PPPVHDTDGNELR		40.8	19633.2	WHEAT
		1351.77	676.391	2	RVVDQQLVGQLP		24.8	75108.6	HORVU			1273.59	637.3	2	QKPGQGYNPGGTS	Gln->pyro-Glu1	16.4	79350.1	HORVU										HORVU	A0A0E0N770		1249.68	625.342	2	AVVEIALSGEVY		0.93	24030.9	ORYRU			1517.75	506.587	3	PPPVHDTDGNELRA		50.2	19633.2	WHEAT
		1322.64	661.824	2	SKGGSFYPGGTAPP		24.5	75108.6	HORVU			1748.85	8749287	2	QQKPGQGYNPGGTSPLH	Gln->pyro-Glu1	39.9	79350.1	HORVU										HORVU	A0A1D5SNX1		2209.2	1105.1	2	PTTVTYGIILDGLYRAGRTAA		0.34	50557.6	WHEAT			1632.78	544.93	3	PPPVHDTDGNELRAD		51.5	19633.2	WHEAT
		1195.67	598.341	2	VVDQQLVGQLP		22.8	75108.6	HORVU			2068.97	690.329	3	QQPGQGQQLGQGQQPGHGQQ	Gln->pyro-Glu1	18.6	79350.1	HORVU										HORVU	A0A1D5UBZ3		2299.11	1150.06	2	KSSVFSGEMWSAVSLLPQNIC	Oxidation-9	0.74	60700.7	WHEAT			1420.69	474.236	3	PPVHDTDGNELRA		26.4	19633.2	WHEAT
O50018	Elongation factor 1-α	1367.63	684.32	2	ISGFEGDNMIER		38.4	49290.5	MAIZE			2129.02	710.344	3	QTTVSPHQGQQTTVSPHQGQ	Gln->pyro-Glu1	21.2	79350.1	HORVU										HORVU	A0A1D5WDS4		1048.55	524.778	2	AASLLPADPHG		0.26	25161.3	WHEAT			1535.72	512.579	3	PPVHDTDGNELRAD		34.9	19633.2	WHEAT
		878.445	439.726	2	LDWYKGP		17.6	49290.5	MAIZE			1891.86	946.433	2	SATSPQQPGQGQGQQETY		22.9	79350.1	HORVU										HORVU	A0A1D5WSP8		1568.87	784.938	2	QLQAAIGDLLKVNAD		1.62	39730.6	WHEAT			1459.74	487.253	3	PSPSGRENAFRIE		35.8	19633.2	WHEAT
		823.453	412.23	2	VIIMNHP		17.1	49290.5	MAIZE			1988.91	994.959	2	SATSPQQPGQGQGQQETYP		19.8	79350.1	HORVU										HORVU	A0A1D5X074		2718.39	906.803	3	QVNVSPQGAGATTPVNVTPQRDGARTP		0.3	43560.3	WHEAT			1362.69	454.901	3	SPSGRENAFRIE		26.5	19633.2	WHEAT
A0A0L8RIB2	ENO2-like protein	1014.49	507.748	2	AAGWGVMVSH		26.1	46632.2	SACEU			2652.28	663.824	4	SPHQGQQTTVSPHQGQQTTVSPHQG		25.8	79350.1	HORVU										HORVU	A0A1D5XU04		1504.85	502.288	3	VLALDALMVSRSLT	Oxidation-8	1.06	37956.4	WHEAT			887.398	444.203	2	STEWHID		16.9	19633.2	WHEAT
		1814.99	605.667	3	DGDKSKWLGQGVLNAVK		24.4	46632.2	SACEU			2676.21	892.742	3	SPQQSGQGQQGYPSTTSPQQSGQGQQ		34.5	79350.1	HORVU										HORVU	A0A1D5YCS9		1457.76	486.59	3	SLDVFVVVGWHAE		0.47	65988.9	WHEAT			1371.66	686.335	2	VSQEADGQRDGLP		17.1	19633.2	WHEAT
		1170.65	585.831	2	DLTVTNPARIA		20.6	46632.2	SACEU			3355.57	1119.2	3	SSQQPGQGQQGSYPGSTFPQQPGQGQQPGQRQ		47.0	79350.1	HORVU										HORVU	A0A1D6B1S5		2250.19	1125.6	2	GLIDKLMPEGSQLVHRTPAAT	Oxidation-7	0.35	90679.5	WHEAT	P10387	Glutenin, HMW subunit DY10	1498.72	749.863	2	ASLQQPGQGQQGHY		26.1	69629.3	WHEAT
		1196.6	399.538	3	GKYDLDFKNP		20.4	46632.2	SACEU			3452.63	863.912	4	SSQQPGQGQQGSYPGSTFPQQPGQGQQPGQRQP		44.2	79350.1	HORVU										HORVU	A0A1D6BQP8		1631.81	816.409	2	GPTGSLPLFCQVAAVDG		0.37	39818.3	WHEAT			1467.68	734.341	2	GQQPEQGQQPGQW		21.2	69629.3	WHEAT
		1279.68	640.344	2	LNVLNGGSHAGGAL		34.0	46632.2	SACEU			1216.61	608.807	2	TEQPQGGKQPF		21.8	79350.1	HORVU										HORVU	A0A1D6D396		2009	670.338	3	PSVTNLGQLLSDGDYIGYP		0.35	57696.8	WHEAT			1595.73	798.371	2	GQQPEQGQQPGQWQ		22.2	69629.3	WHEAT
		1183.76	395.257	3	LVVGLRTGQIK		29.1	46632.2	SACEU			1748.87	874.937	2	TEVPSKGGSFYPGGTAPP		18.2	79350.1	HORVU										HORVU	A0A1D6DIB8		2131.13	1066.07	2	GLIVGDMTKFLEGKDLELH	Oxidation-7	0.66	181051	WHEAT			1340.65	670.827	2	LQQPGQGQQGHY		31.1	69629.3	WHEAT
		1058.58	529.793	2	QIGTLSESIK	Gln->pyro-Glu1	34.9	46632.2	SACEU			2243.08	748.364	3	TSPQQPGQGQQLGQGQQPGHGQ		22.4	79350.1	HORVU										HORVU	A0A1D6JRY6		3071.48	1024.5	3	LEAAKLMSFVMNYVKLLSSGETGPFGSY	Oxidation-7/11	0.77	223811	MAIZE			1349.66	675.332	2	PTSPQQPGQGQQP		15.9	69629.3	WHEAT
		1184.68	592.846	2	WLGQGVLNAVK		29.6	46632.2	SACEU			2371.14	791.05	3	TSPQQPGQGQQLGQGQQPGHGQQ		25.3	79350.1	HORVU										HORVU	A0A1D6RLB2		1074.64	537.822	2	RDALPYVIK		0.44	82399.5	WHEAT			1534.74	767.873	2	PTSPQQPGQGQQPGQ		31.9	69629.3	WHEAT
P04706	Glutelin-2	1063.64	532.322	2	LPPPVHLPPP		17.7	23688.9	MAIZE			1590.76	795.885	2	TTVSPHQGQQPGEQP		20.3	79350.1	HORVU										HORVU	A0A1D6S1X8		1887.97	944.486	2	APDAGIKNPRGYSSGIRE		0.91	76107.1	WHEAT			3718.7	930.431	4	QGHYPTSLQQPGQGQQGHYLASQQQPGQGQQGHY		19.3	69629.3	WHEAT
		1049.62	525.314	2	LPPPVHVPPP		25.3	23688.9	MAIZE			1567.79	7843964	2	TTVSPHQGQQTTVSP		28.0	79350.1	HORVU										HORVU	B7ZZN5		842.516	421.762	2	VATVSLRP		0.57	40486	MAIZE			1281.71	641.357	2	QLAGRLPWSTGL	Gln->pyro-Glu1	16.4	69629.3	WHEAT
A0A0L8RJP2	Glyceraldehyde-3-phosphate dehydrogenase	1050.59	525.798	2	IAIDSTGVFK		35.6	35868.2	SACEU			1704.85	568.953	3	TTVSPHQGQQTTVSPH		26.7	79350.1	HORVU										HORVU	C4J1B5		1332.66	666.833	2	GSPGPMGISTWVK	Oxidation-6	0.41	58783.2	MAIZE			2307.08	769.699	3	QPGQGQPGQRQQPGQGQHPEQG	Gln->pyro-Glu1	25.8	69629.3	WHEAT
		833.466	417.237	2	INGFGRIG		15.7	35868.2	SACEU			1889.93	630.648	3	TTVSPHQGQQTTVSPHQG		36.8	79350.1	HORVU										HORVU	I1QRS0		1372.68	686.844	2	GLGSGGTKGFTIYD		0.67	44889.1	ORYGL			1082.48	541.741	2	QPGQGQQGHY	Gln->pyro-Glu1	23.2	69629.3	WHEAT
		1752.79	876.9	2	LVSWYDNEYGYSTR		41.5	35868.2	SACEU			2017.99	673.334	3	TTVSPHQGQQTTVSPHQGQ		37.3	79350.1	HORVU										HORVU	J3LET4		1370.71	457.576	3	FTFVWSEEVVK		0.48	9674.5	ORYBR			1179.53	590.268	2	QPGQGQQGHYP	Gln->pyro-Glu1	22.8	69629.3	WHEAT
		1112.54	556.772	2	MKGVLGYTED		24.4	35868.2	SACEU			2348.14	783.386	3	TTVSPHQGQQTTVSPHQGQQTT		29.4	79350.1	HORVU										HORVU	M0WJN6		1945.91	973.457	2	SKLYEDTNGNFLGLVEM	Oxidation-17	0.28	23126.4	HORVV			1337.6	669.304	2	QPGQGQQGHYPAS	Gln->pyro-Glu1	26.0	69629.3	WHEAT
		2116.11	529.784	4	STGVFKELDTAQKHIDAGAK		20.6	35868.2	SACEU			1885.93	6293150	3	TVSPHPGQQTTVSPHQGQ		24.5	79350.1	HORVU										HORVU	M0WPE9		1022.61	341.541	3	VAIDKIIGGH		0.91	64319.8	HORVV			1280.58	640.792	2	QPGQGQQGHYPT	Gln->pyro-Glu1	15.2	69629.3	WHEAT
		2029.08	508.024	4	TGVFKELDTAQKHIDAGAK		29.7	35868.2	SACEU			1757.87	5866289	3	TVSPHQGQQTTVSPHPG		31.9	79350.1	HORVU										HORVU	M0XN98		1852.9	926.952	2	ANNAQGLQPSTDASIQHT		0.91	66901.4	HORVV			1367.61	684.309	2	QPGQGQQGHYPTS	Gln->pyro-Glu1	27.5	69629.3	WHEAT
		1639.71	820.357	2	VSWYDNEYGYSTR		41.9	35868.2	SACEU			1885.93	629.314	3	TVSPHQGQQTTVSPHPGQ		30.9	79350.1	HORVU										HORVU	M0Z643		1590.82	795.915	2	LASGLPGSVIDVHYY		1.17	39322.5	HORVV			1080.55	540.78	2	QPGQGQQIGKG	Gln->pyro-Glu1	26.9	69629.3	WHEAT
P08477	Glyceraldehyde-3-phosphate dehydrogenase 2, cytosolic (Fragment)	1258.58	629.792	2	DFQGDSRSSIF		21.7	33236.1	HORVU			2013.99	672.002	3	TVSPHQGQQTTVSPHPGQQ		41.6	79350.1	HORVU										HORVU	M7Y9A7		881.563	441.285	2	NILGVIPR		0.4	28379.4	TRIUA			1556.72	778.866	2	QPGQGQQLGQGQQGY	Gln->pyro-Glu1	15.4	69629.3	WHEAT
		1662.72	831.866	2	VSWYDNEWGYSTR		31.7	33236.1	HORVU			1916.94	639.651	3	TVSPHQGQQTTVSPHQGQ		25.2	79350.1	HORVU										HORVU	M7Z5G0		1706.78	853.893	2	EDGGAAAGGAAMERAFLP	Oxidation-12	1.75	29367.9	TRIUA			879.404	440.205	2	QPGQGQQPG	Gln->pyro-Glu1	15.3	69629.3	WHEAT
Q56GB1	Hordoindoline b	1374.76	458.924	3	GIGGGDVFKQIQR		33.8	16126.9	HORVV			2247.09	749.702	3	TVSPHQGQQTTVSPHQGQQTT		43.0	79350.1	HORVU										HORVU	D7KJ30	γ-tubulin complex component	1370.71	457.576	3	PPSVSVNESDLVK		0.34	110066	ARALL			1210.53	605.771	2	QQPGQGQQGHY	Gln->pyro-Glu1	34.0	69629.3	WHEAT
		1161.63	581.32	2	IGGGDVFKQIQ		32.1	16126.9	HORVV			3310.61	828.408	4	TVSPHQGQQTTVSPHQGQQTTVSPHQGQQTT		27.9	79350.1	HORVU										HORVU													1427.68	714.343	2	SLQQPGQGQQGHY		32.2	69629.3	WHEAT
		1317.73	439.916	3	IGGGDVFKQIQR		46.2	16126.9	HORVV			958.53	479.769	2	VEQPSASLK		28.1	79350.1	HORVU										HORVU													1682.8	841.906	2	SLQQPGQGQQGHYPAS		35.5	69629.3	WHEAT
Q5ITM7	Hordoindoline-A	1095.56	548.286	2	DLGGVFGFQR		24.1	16544.3	HORVV			1256.73	419.582	3	VEQPSASLKVAK		35.0	79350.1	HORVU										HORVU													1901.96	951.484	2	SLQQPGQGQQIGKGQQGY		28.4	69629.3	WHEAT
P46517	Late embryogenesis abundant protein EMB564	1365.65	683.328	2	QQGYSEMGKKGGL	Gln->pyro-Glu1	28.1	9683.6	MAIZE			1784.88	595.633	3	VSPHPGQQTTVSPHQGQ		25.1	79350.1	HORVU										HORVU													2263.13	1132.07	2	SLQQPGQGQQIGKGQQGYYPT		20.1	69629.3	WHEAT
R9YTM7	LMW glutenin subunit Glu-D3	1858.9	929.954	2	QQLNPCKLFPQQQCSP		25.6	34353.5	WHEAT			2720.34	680.84	4	VSPHPGQQTTVSPHQGQQTTVSPHQG		21.6	79350.1	HORVU										HORVU													3852.82	1284.94	3	SPRQGSYYPGQASPQQPGQGQQPGKWQEPGQGQQW		29.0	69629.3	WHEAT
		2029.01	1015.01	2	QQLNPCKLFPQQQCSPVA		19.1	34353.5	WHEAT			1365.69	683.347	2	VSPHQGQQTTVSP		18.6	79350.1	HORVU										HORVU													4494	1124.26	4	SVQQPGQGQQSGQGQQSGQGHQPGQGQQSGQEQQGYDSPYHVS		32.7	69629.3	WHEAT
P07597	Non-specific lipid-transfer protein 1	1008.53	504.767	2	GIHNLNLNN		18.6	12301.4	HORVU			1912.94	638.319	3	VSPHQGQQTTVSPHPGQQ		26.2	79350.1	HORVU										HORVU											P10386	Glutenin, LMW subunit 1D1	1019.57	510.286	2	EVMTSIALR		28.1	34928.2	WHEAT
		1150.6	575.802	2	GIHNLNLNNAA		17.9	12301.4	HORVU			2013.99	672.002	3	VSPHQGQQTTVSPHPGQQT		36.1	79350.1	HORVU										HORVU													1194.67	597.841	2	FLQPHQIAQL		24.4	34928.2	WHEAT
		834.438	834.438	1	LTYVQGGP		23.8	12301.4	HORVU			2115.04	705.685	3	VSPHQGQQTTVSPHPGQQTT		31.9	79350.1	HORVU										HORVU													1239.66	620.333	2	GTFLQPHQIAQ		15.8	34928.2	WHEAT
		988.516	494.762	2	LTYVQGGPGP		15.1	12301.4	HORVU			2452.18	818.066	3	VSPHQGQQTTVSPHQGQQPGEQP		21.3	79350.1	HORVU										HORVU													1280.68	640.841	2	LPPQQTFPQQP		16.0	34928.2	WHEAT
A0A0U2LJC8	Nucleoside diphosphate kinase	943.563	472.285	2	GLIGEVISR		28.9	16646.2	HORVU			2146.05	716.021	3	VSPHQGQQTTVSPHQGQQTT		36.7	79350.1	HORVU										HORVU													1425.73	713.366	2	LPQQPPFSQQQQ		18.6	34928.2	WHEAT
		2379.24	595.566	4	VDIGRNVIHGSDSVENARKEIA		15.1	16646.2	HORVU			2332.15	778.055	3	VSPHQGQQTTVSPHQGQQTTVS		22.1	79350.1	HORVU										HORVU													1176.65	588.828	2	LQPHQIAQLE		17.8	34928.2	WHEAT
F2E8X4	Oleosin	1198.54	599.776	2	GVYGGGSAVGPDY		23.9	16945.5	HORVV			2429.2	810.406	3	VSPHQGQQTTVSPHQGQQTTVSP		27.1	79350.1	HORVU										HORVU													3730.92	933.485	4	LVLPQQPPFSQQQQPVLPPQQSPFPQQQQQHQ		20.8	34928.2	WHEAT
P38013	Peroxiredoxin AHP1	1544.8	772.904	2	QTVEWSKLISENK	Gln->pyro-Glu1	36.8	19114.8	YEAST			2751.34	688.591	4	VSPHQGQQTTVSPHQGQQTTVSPHQG		23.4	79350.1	HORVU										HORVU													3293.66	1098.56	3	PPFSQQQQPVLPPQQSPFPQQQQQHQQL		16.4	34928.2	WHEAT
P00950	Phosphoglycerate mutase 1	1178.62	589.816	2	NLFTGWVDVK		30.3	27608.8	YEAST			2879.4	720.606	4	VSPHQGQQTTVSPHQGQQTTVSPHQGQ		30.6	79350.1	HORVU										HORVU													910.451	455.729	2	QGTFLQPH	Gln->pyro-Glu1	20.5	34928.2	WHEAT
F2EBM4	Predicted protein	1297.65	649.328	2	NSVFGVKEGDVF		19.4	76924.0	HORVV			3209.56	803.145	4	VSPHQGQQTTVSPHQGQQTTVSPHQGQQTT		32.0	79350.1	HORVU										HORVU													1350.69	675.849	2	QGTFLQPHQIAQ	Gln->pyro-Glu1	16.8	34928.2	WHEAT
		1197.6	599.302	2	QFLAGDHSVLQ	Gln->pyro-Glu1	26.7	76924.0	HORVV	Q84VD5	DP TF	1314.63	657.82	2	PTGRAAPGMQGGGSA		24.1	36907.4	ORYSJ										ORYSJ													1332.77	6668862	2	QQIPVVQPSILQ	Gln->pyro-Glu1	19.0	34928.2	WHEAT
		1594.86	797.935	2	QFLAGDHSVLQVIGK	Gln->pyro-Glu1	40.0	76924.0	HORVV	A0A1L4A9Z3	Dsn1p	1792.75	896.879	2	MIPYPGSPMHSMMPNS	Oxidation 9-12-13	24.8	64602.7	SACPA										SACPA													1958.02	979.511	2	QQPPFSQQQPILPQQPP		15.4	34928.2	WHEAT
F2EGD5	Predicted protein	1758.87	879.937	2	QVIMRQQQGQSFTQP	Gln->pyro-Glu1	24.9	18968.2	HORVV	Q03678	Embryo globulin	1266.64	422.886	3	AAFKTSDERLE		22.8	72253.2	HORVU										HORVU													2561.29	854.436	3	QQPPFSQQQQLVLPQQPPFSQQ	Gln->pyro-Glu1	15.3	34928.2	WHEAT
Q6ES23	Putative glyoxalase I	1425.69	475.901	3	VDKYDIGAGFGHF		21.2	32186.1	ORYSJ			1442.81	481.608	3	IVRASEEQLREL		29.6	72253.2	HORVU										HORVU													2689.35	897.121	3	QQPPFSQQQQLVLPQQPPFSQQQ	Gln->pyro-Glu1	20.6	34928.2	WHEAT
		1083.49	542.251	2	YDIGAGFGHF		21.4	32186.1	ORYSJ			1429.77	477.26	3	SPAQELTFGRPAR		27.3	72253.2	HORVU										HORVU													2088.04	696.686	3	QQPQQQQLAQGTFLQPHQ	Gln->pyro-Glu1	22.4	34928.2	WHEAT
P06293	Serpin-Z4	844.46	422.734	2	LEISHVF		15.7	43276.7	HORVU			1623.88	541.966	3	TVIENGEKRSYTVK		18.8	72253.2	HORVU										HORVU													1147.58	574.296	2	QQQPLPPQQT	Gln->pyro-Glu1	16.3	34928.2	WHEAT
		1149.57	575.291	2	QGLEISHVFH	Gln->pyro-Glu1	32.2	43276.7	HORVU	P08477	Glyceraldehyde-3-phosphate dehydrogenase 2, cytosolic (Fragment)	1361.66	454.558	3	TVDGPSSKDWRGG		32.0	33236.1	HORVU										HORVU													1198.56	599.783	2	QQQPPFSQQQ	Gln->pyro-Glu1	15.4	34928.2	WHEAT
P16063	Subtilisin-chymotrypsin inhibitor CI-1B	1135.6	568.301	2	LDFNPNRIF		24.7	8963.5	HORVU	Q41561	Heat shock protein 16.9C (Fragment)	699.41	350.209	2	ADLPGVK		24.1	14384.4	WHEAT										WHEAT													2086.07	1043.54	2	QQQPPFSQQQPILPQQPP		19.1	34928.2	WHEAT
P00942	Triosephosphate isomerase	1206.62	603.812	2	EFVDIINSRN		25.6	26795.7	YEAST			1085.59	362.536	3	ADLPGVKKEE		27.2	14384.4	WHEAT										WHEAT													1145.61	573.307	2	QQQPVLPPQQ	Gln->pyro-Glu1	18.1	34928.2	WHEAT
		940.494	470.75	2	WVILGHSE		19.7	26795.7	YEAST			1312.76	438.258	3	ADLPGVKKEEVK		27.9	14384.4	WHEAT										WHEAT													948.559	474.783	2	YEAIRAII		15.9	34928.2	WHEAT
A0A1D6AK13	Uncharacterized protein	1392.78	464.932	3	DEIIPVHTKLID		22.4	47902.3	WHEAT			1203.65	401.887	3	FRLPEDAKVE		18.4	14384.4	WHEAT										WHEAT											P26517	Glyceraldehyde-3-phosphate dehydrogenase 1, cytosolic	1019.56	510.284	2	FRVPTVDVS		22.6	36514.0	HORVU
A0A1D5SHW9	Uncharacterized protein	829.495	415.251	2	FPVRLPT		23.1	105609.9	WHEAT			900.476	450.741	2	LPEDAKVE		25.6	14384.4	WHEAT										WHEAT													1639.79	820.397	2	VRNPEEIPWGEAGAD		40.9	36514.0	HORVU
A0A1D5VCN0	Uncharacterized protein	1211.55	606.28	2	HTVFDYGNMK		22.1	53093.4	WHEAT	X5D3C3	Heat shock protein 70 (Fragment)	1453.74	727.373	2	APASAAGGSSGPGPKIE		22.1	59100.3	WHEAT										WHEAT													915.523	458.265	2	VVISAPSKD		21.4	36514.0	HORVU
O64392	Wheatwin-1	2135.06	712.359	3	TKIDTNGIGYQQGHLNVNY		25.1	15634.7	WHEAT	Q9LLY2	High pI α-glucosidase	1619.77	810.39	2	AEAAAATGGASSTGDVQR		45.9	96559.5	HORVU										HORVU											P02275	Histone H2A.1	1270.7	424.237	3	AVRNDQELGRL		20.4	15586.5	WHEAT
		1677.81	839.406	2	TNGIGYQQGHLNVNY		21.4	15634.7	WHEAT	T1LNY3	Histone H2A	1243.68	415.23	3	AVRNDEELGKL		25.4	11440.6	TRIUA										TRIUA													1104.63	552.817	2	IAHGGVIPNIN		23.2	15586.5	WHEAT
A0A0L8RC21	YGP1-like protein	906.497	453.752	2	SPIDSLFK		24.0	37030.7	SACEU	P05621	Histone H2B.2	1374.75	458.921	3	HAVSEGTKAVTKF		22.4	16227.1	WHEAT										WHEAT											P05621	Histone H2B.2	1374.75	458.921	3	HAVSEGTKAVTKF		15.9	16227.1	WHEAT
P04063	α-amylase type B isozyme	1301.58	651.292	2	QGFNWESWKH	Gln->pyro-Glu1	22.6	47355.9	HORVU			1379.78	460.597	3	KQVHPDIGISSKA		33.4	16227.1	WHEAT										WHEAT													878.47	439.739	2	INDIFEK		18.2	16227.1	WHEAT
P07596	α-amylase/subtilisin inhibitor	829.495	415.251	2	FPVRITP		23.1	22164.1	HORVU	P02309	Histone H4	1056.58	528.793	2	DNIQGITKPA		15.8	11368.4	YEAST										YEAST													991.556	496.281	2	INDIFEKL		16.2	16227.1	WHEAT
P16098	β-amylase	1734.82	578.944	3	PDIFYTDGHGTRNIE		38.9	59647.9	HORVU			1325.77	442.594	3	DNIQGITKPAIR		23.6	11368.4	YEAST										YEAST													727.442	364.224	2	LPGELAK		19.4	16227.1	WHEAT
P17990	γ-hordein-1	1209.61	605.307	2	QPTQQFPQRP	Gln->pyro-Glu1	38.1	34737.3	HORVU	A0A0E3Z898	Late embryogenesis abundant protein	1855.88	619.299	3	MGGDNTSATKDTTTGATVK		40.8	21845.9	HORVU										HORVU													939.596	470.301	2	LVLPGELAK		20.2	16227.1	WHEAT
												1970.91	657.643	3	MGGDNTSATKDTTTGATVKD		17.6	21845.9	HORVU										HORVU													826.511	413.759	2	VLPGELAK		20.2	16227.1	WHEAT
										A0A1D5TH25	Malate synthase	1345.7	449.238	3	AGELPRFDPSTR		24.1	62763.1	WHEAT										WHEAT											P06353	Histone H3.3 (Fragment)	1206.66	402.891	3	VREIAQDFKT		16.9	9232.9	HORVU
										P07597	Non-specific lipid-transfer protein 1	1655.79	552.601	3	DLHNQAQSSGDRQTV		23.4	12301.4	HORVU										HORVU													1321.69	441.234	3	VREIAQDFKTD		17.2	9232.9	HORVU
											Non-specific lipid-transfer protein 1	3937.01	788.209	5	GIARGIHNLNLNNAASIPSKCNVNVPYTISPDIDCSR		17.4	12301.4	HORVU										HORVU											P62785	Histone H4 variant TH011	985.54	493.274	2	DNIQGITKP		21.2	11409.5	WHEAT
											Non-specific lipid-transfer protein 1	3316.49	829.877	4	YVQGGPGPSGECCNGVRDLHNQAQSSGDRQTV		16.4	12301.4	HORVU										HORVU													1056.58	528.793	2	DNIQGITKPA		16.4	11409.5	WHEAT
										Q5TKF4	Nucleoside diphosphate kinase	1571.78	524.597	3	ATDPQKSEPGTIRGD		35.1	25937.9	ORYSJ										ORYSJ													1325.77	442.593	3	DNIQGITKPAIR		22.1	11409.5	WHEAT
										Q43769	Oleosin	1475.75	492.587	3	ANTARQAFQRTPD		24.6	18494.2	HORVU										HORVU													858.476	429.742	2	LENVIRD		16.9	11409.5	WHEAT
												2470.22	618.311	4	IQSRAEETRAGHTAGAGAGAGTRASS		22.1	18494.2	HORVU										HORVU											P24296	Non-specific lipid-transfer protein (Fragment)	1308.68	436.897	3	GIARGIHNLNED		19.9	11898.9	WHEAT
												1519.77	507.263	3	RTPDYVEEARQR		23.8	18494.2	HORVU										HORVU													1649.86	550.625	3	GIARGIHNLNEDNAR		37.0	11898.9	WHEAT
												1745.88	582.633	3	DAAAAAGHKTQQAGHAIQ		23.2	18494.2	HORVU										HORVU											P52589	Protein disulfide-isomerase	1212.62	606.815	2	AAEPAATEPLKD		26.1	56533.5	WHEAT
										Q43770		2173.92	544.236	4	GGGAFADRSGQGGYGGDHHDQQ		21.2	16030.6	HORVU										HORVU													1551.82	517.944	3	KSEPIPEANNEPVK		26.4	56533.5	WHEAT
												1687.92	422.736	4	SKARDIKDAAQTRID		25.5	16030.6	HORVU										HORVU													941.371	471.189	2	SDYDFGHT		17.1	56533.5	WHEAT
										Q01IS6	OSIGBa0134P10.10 protein	1343.7	448.572	3	DVTPVPTDSTRR		30.3	16419.9	ORYSA										ORYSA											P11515	Serine carboxypeptidase 3	988.529	494.768	2	FPGAQAERL		23.3	55334.6	WHEAT
												1585.84	529.285	3	DVTPVPTDSTRRKGG		39.0	16419.9	ORYSA										ORYSA													1075.56	538.285	2	SFPGAQAERL		18.3	55334.6	WHEAT
										P12783	Phosphoglycerate kinase, cytosolic	1431.77	477.928	3	DAQKITDDTRIR		30.8	42122.3	WHEAT										WHEAT											Q41558	Transcription factor HBP-1b(c1) (Fragment)	2460.16	820.726	3	GGGGPAAAAAAAGDPRGPMPGFGAPQHT	Oxidation-19	15.2	51787.4	WHEAT
										F2EBM4	Predicted protein	1085.61	543.307	2	AGAAVGGQVVEK		26.7	76924.0	HORVV										HORVV											Q8L5C6	Xylanase inhibitor protein 1	1305.63	435.883	3	FLEHGTPADRY		32.1	33275.0	WHEAT
												1370.75	457.588	3	AGAAVGGQVVEKER		50.2	76924.0	HORVV										HORVV													1420.66	474.226	3	FLEHGTPADRYD		20.9	33275.0	WHEAT
												1010.57	505.79	2	IVTHGSGIVQ		19.5	76924.0	HORVV										HORVV													1083.56	542.282	2	LDVFGANGKY		17.6	33275.0	WHEAT
												1754.77	585.596	3	STHMGENNPQFLAGDH		21.6	76924.0	HORVV										HORVV													1273.59	425.202	3	LEHGTPADRYD		22.0	33275.0	WHEAT
										F2E8C1		1107.55	554.28	2	EAPPAPPSREG		23.1	12680.5	HORVV										HORVV											Q41558	α/β-gliadin MM1	2119.02	707.013	3	AAAAAAAGDPRGPMPGFGAPQHT		15.6	51787.4	WHEAT
										F2E4C2		1557.75	779.377	2	MPSGGAGAGGGSGAGPKIE		44.2	71905.9	HORVV										HORVV											P18573		1206.67	603.839	2	AIILHQQQQQ		24.9	35397.2	WHEAT
										F2CSK4		10315579	516.283	2	LVTGGDSGIGR		32.4	37516.2	HORVV										HORVV													1334.73	667.868	2	AIILHQQQQQQ		15.8	35397.2	WHEAT
												1200.69	400.9	3	PRPEAIIKNY		20.0	37516.2	HORVV										HORVV													1462.79	731.899	2	AIILHQQQQQQQ		19.9	35397.2	WHEAT
										P52589	Protein disulfide-isomerase	1317.71	439.91	3	HLPRGDAAVERP		32.7	56533.5	WHEAT										WHEAT													1590.85	795.928	2	AIILHQQQQQQQQ		18.4	35397.2	WHEAT
												941.372	471.19	2	SDYDFGHT		15.8	56533.5	WHEAT										WHEAT													1718.91	859.957	2	AIILHQQQQQQQQQ		21.8	35397.2	WHEAT
										Q53J34	Protein kinase	1314.63	657.821	2	ATAAPAGGQRAGCPS		24.2	78922.2	ORYSJ										ORYSJ													1846.97	923.988	2	AIILHQQQQQQQQQQ		26.4	35397.2	WHEAT
										P06293	Serpin-Z4	1468.77	490.261	3	SQGLEISHVFHKS		18.8	43276.7	HORVU										HORVU													2528.32	843.445	3	AIILHQQQQQQQQQQQQPLSQ		20.9	35397.2	WHEAT
												1555.8	519.272	3	SSQGLEISHVFHKS		32.0	43276.7	HORVU										HORVU													1427.74	714.372	2	AQGSVQPQQLPQF		21.4	35397.2	WHEAT
												1107.63	554.317	2	VGHVTNPLISA		17.4	43276.7	HORVU										HORVU													1955.02	652.344	3	AQGSVQPQQLPQFEEIR		33.8	35397.2	WHEAT
										Q43492	Serpin-Z7	1431.69	477.901	3	LPYQHGGDNRQF		22.6	42821.1	HORVU										HORVU													920.492	460.75	2	FEEIRNL		15.8	35397.2	WHEAT
										Q8H1Y7	Starch synthase, chloroplastic/amyloplastic	1238.62	619.815	2	AAGIDDAAPGRQP		23.6	87474.8	HORVV										HORVV													1882.9	941.954	2	FPPQQPYPQPQPFPSQ		19.9	35397.2	WHEAT
												1167.58	584.296	2	AGIDDAAPGRQP		17.4	87474.8	HORVV										HORVV													2010.96	1005.99	2	FPPQQPYPQPQPFPSQQ		17.5	35397.2	WHEAT
												1096.55	548.778	2	GIDDAAPGRQP		15.2	87474.8	HORVV										HORVV													2958.55	986.854	3	FPQPQLPYPQPQLPYPQPQLPYPQP		18.4	35397.2	WHEAT
										A0A0E0K1C4	Uncharacterized protein	2743.37	549.479	5	RLADGGAAAGRPSSPSSMQEVSTRQQV		23.6	72220.8	ORYPU										ORYPU													3183.65	1061.89	3	FPQPQLPYPQPQLPYPQPQLPYPQPQP		16.1	35397.2	WHEAT
										A0A1D5TK48	Uncharacterized protein	1499.68	500.565	3	APTNPRDDYQHW		16.2	41529.4	WHEAT										WHEAT													2833.32	945.111	3	FQQPQQQYPSGQGSFQPSQQNPQAQ		25.4	35397.2	WHEAT
												1421.69	474.57	3	APVNPKDETQHW		31.4	41529.4	WHEAT										WHEAT													3429.61	1143.88	3	FQQPQQQYPSGQGSFQPSQQNPQAQGSVQPQ		26.6	35397.2	WHEAT
										A0A1D5U1I2		1645.69	823.348	2	GGGGYPGGGGGGYPGHGGGGGG		34.8	14643.9	WHEAT										WHEAT													1601.74	801.375	2	GQGSFQPSQQNPQAQ		18.6	35397.2	WHEAT
												1702.71	851.859	2	GGGGYPGGGGGGYPGHGGGGGGG		46.9	14643.9	WHEAT										WHEAT													1228.64	614.825	2	GSVQPQQLPQF		25.3	35397.2	WHEAT
										A0A1D5VGM6		3279.64	1093.88	3	AKAANADRFISTLPNGYDTSVGERGVQLSGGQ		22.6	131067.1	WHEAT										WHEAT													1031.56	516.285	2	LPQFEEIR		22.9	35397.2	WHEAT
										A0A1D5ZMN5		2138.1	713.37	3	VIAPGVNILAAWSGATPPSDSD		22.1	41212.4	WHEAT										WHEAT													1164.65	582.83	2	LQPFPQPQLP		15.9	35397.2	WHEAT
										A0A1D6BIR9		1610.79	537.602	3	AETYSDAGARTKAGGVG		35.5	28313.2	WHEAT										WHEAT													1392.7	6968532	2	LQPQNPSQQQPQ		16.9	35397.2	WHEAT
										M0UFB1		1175.56	392.524	3	DEVASMDRRP		24.4	17827.1	HORVV										HORVV													1521.74	761.375	2	LQPQNPSQQQPQE		26.4	35397.2	WHEAT
												1881.88	627.963	3	VEGMGGDSTGLDTSAKRSN		44.4	17827.1	HORVV										HORVV													1649.8	825.406	2	LQPQNPSQQQPQEQ		26.5	35397.2	WHEAT
										M0XUU4		1197.57	399.86	3	EESYREWAK		16.1	47981.7	HORVV										HORVV													1652.85	826.928	2	PQAQGSVQPQQLPQF		15.1	35397.2	WHEAT
												1191.63	397.883	3	RREDVDRVF		22.4	47981.7	HORVV										HORVV													1265.62	633.316	2	PSQQQPQEQVP		17.6	35397.2	WHEAT
										Q84ME5		2140.03	714.016	3	PHSPSSSLDSSAPRLEGISES		23.3	52580.4	ORYSJ										ORYSJ													1605.84	803.423	2	PSQQQPQEQVPLVQ		21.1	35397.2	WHEAT
										W5E0N3		1085.59	362.536	3	ADVPGLKKEE		26.2	17507.8	WHEAT										WHEAT													1733.9	867.453	2	PSQQQPQEQVPLVQQ		20.9	35397.2	WHEAT
												1312.76	438.257	3	ADVPGLKKEEVK		22.4	17507.8	WHEAT										WHEAT													900.476	450.742	2	QAIHNVVH	Gln->pyro-Glu1	25.7	35397.2	WHEAT
												1949.94	650.651	3	ISGERNKEQEEKTDTW		17.1	17507.8	WHEAT										WHEAT													3001.46	1001.16	3	QFPGQQQPFPPQQPYPQPQPFPSQQP	Gln->pyro-Glu1	21.1	35397.2	WHEAT
										P07596	α-amylase/subtilisin inhibitor	1574.77	525.595	3	DPSPSGRENAFRIE		27.2	22164.1	HORVU										HORVU													840.428	420.718	2	QIPEQSR	Gln->pyro-Glu1	23.4	35397.2	WHEAT
												1469.73	368.187	4	PPPVHDTDGHELR		29.9	22164.1	HORVU										HORVU													1862.9	931.954	2	QQQFPGQQQPFPPQQP	Gln->pyro-Glu1	18.1	35397.2	WHEAT
												1540.77	385.947	4	PPPVHDTDGHELRA		35.7	22164.1	HORVU										HORVU													2817.37	939.794	3	QQQFPGQQQPFPPQQPYPQPQPFP	Gln->pyro-Glu1	23.4	35397.2	WHEAT
												1655.79	414.704	4	PPPVHDTDGHELRAD		39.1	22164.1	HORVU										HORVU													3257.58	1086.53	3	QQQFPGQQQPFPPQQPYPQPQPFPSQQP	Gln->pyro-Glu1	16.2	35397.2	WHEAT
												1459.74	487.252	3	PSPSGRENAFRIE		34.3	22164.1	HORVU										HORVU													1177.58	589.291	2	QQQPFPPQQP	Gln->pyro-Glu1	17.9	35397.2	WHEAT
												1178.6	393.539	3	SGRENAFRIE		22.8	22164.1	HORVU										HORVU													2132.04	711.352	3	QQQPFPPQQPYPQPQPFP	Gln->pyro-Glu1	15.7	35397.2	WHEAT
												1103.47	552.241	2	STEWHIDSE		15.7	22164.1	HORVU										HORVU													1368.66	684.835	2	SQQNPQAQGSVQP		19.9	35397.2	WHEAT
												1397.62	699.314	2	VSQDPNGQHDGFP		26.2	22164.1	HORVU										HORVU													1168.57	584.789	2	SQQQPQEQVP		15.2	35397.2	WHEAT
										O64938	β-1,3-glucanase 2	1215.61	608.308	2	IAAGNEVQGGATQ		26.9	35145.9	HORVU										HORVU													1171.62	586.314	2	SVQPQQLPQF		18.8	35397.2	WHEAT
										P82993	β-amylase	1637.86	546.626	3	AAKPKLQPFPFQEH		23.6	59639.9	HORVS										HORVS													1107.59	554.299	2	VPQLQPQNPS		22.4	35397.2	WHEAT
												1853.94	618.652	3	AAKPKLQPFPFQEHTD		25.6	59639.9	HORVS										HORVS													1363.71	682.358	2	VPQLQPQNPSQQ		21.2	35397.2	WHEAT
												1851.97	463.748	4	NARPHGINQSGPPEHKL		23.6	59639.9	HORVS										HORVS													1716.88	858.945	2	VPQLQPQNPSQQQPQ		23.6	35397.2	WHEAT
												1022.56	511.781	2	PMAPLPRSGP		21.2	59639.9	HORVS										HORVS													1845.93	923.467	2	VPQLQPQNPSQQQPQE		21.1	35397.2	WHEAT
												1038.55	519.779	2	PMAPLPRSGP	Oxidation-2	15.9	59639.9	HORVS										HORVS													1303.71	652.358	2	VPVPQLQPQNPS		24.2	35397.2	WHEAT
												1151.6	576.303	2	PMAPLPRSGPE		25.7	59639.9	HORVS										HORVS													1431.77	716.39	2	VPVPQLQPQNPSQ		27.6	35397.2	WHEAT
										Q40025	β-glucosidase	1822.88	911.945	2	DGPNPNPEIGNTGGLSRQ		34.5	57445.4	HORVU										HORVU													1559.83	780.419	2	VPVPQLQPQNPSQQ		32.1	35397.2	WHEAT
										P80198	γ-hordein-3	1087.6	544.304	2	LPQQQAQFK		23.4	33189.1	HORVU										HORVU													1687.89	844.45	2	VPVPQLQPQNPSQQQ		27.6	35397.2	WHEAT
												2537.11	846.376	3	PMLCNVHVPPYCSPFGSMATGSGGQ		18.4	33189.1	HORVU										HORVU													1784.94	892.976	2	VPVPQLQPQNPSQQQP		21.4	35397.2	WHEAT
												3608.76	1203.59	3	QEPEQPYPQQQPLPQQQPFPQQPQLPHQHQ	Gln->pyro-Glu1	29.2	33189.1	HORVU										HORVU													1913.01	957.007	2	VPVPQLQPQNPSQQQPQ		29.9	35397.2	WHEAT
												2075.09	1038.05	2	QLFPQWQPLPQQPPFLQ	Gln->pyro-Glu1	26.5	33189.1	HORVU										HORVU													2042.05	1021.53	2	VPVPQLQPQNPSQQQPQE		25.1	35397.2	WHEAT
												1206.55	603.779	2	QQQPSIEEQH	Gln->pyro-Glu1	21.9	33189.1	HORVU										HORVU													2170.1	1085.55	2	VPVPQLQPQNPSQQQPQEQ		23.2	35397.2	WHEAT
												1028.64	514.825	2	VVGSLVIQTL		26.3	33189.1	HORVU										HORVU													2366.23	1183.62	2	VPVPQLQPQNPSQQQPQEQVP		23.6	35397.2	WHEAT
																																										2168.18	1084.59	2	VRVPVPQLQPQNPSQQQPQ		39.9	35397.2	WHEAT
																																										2297.22	766.411	3	VRVPVPQLQPQNPSQQQPQE		24.8	35397.2	WHEAT
																																										3217.74	1073.25	3	VRVPVPQLQPQNPSQQQPQEQVPLVQQQ		26.0	35397.2	WHEAT
																																								P01083	α-amylase inhibitor 0.28	862.478	431.743	2	EVMKLTAA		15.4	16799.7	WHEAT
																																										998.536	499.772	2	QELGVREGK	Gln->pyro-Glu1	19.1	16799.7	WHEAT
																																										1364.73	455.582	3	SVYQELGVREGK		37.3	16799.7	WHEAT
																																										895.461	448.234	2	VPIPNPSGD		19.1	16799.7	WHEAT
																																										1277.7	426.57	3	VYQELGVREGK		18.0	16799.7	WHEAT
																																								P82993	β-amylase	1853.94	618.651	3	AAKPKLQPFPFQEHTD		27.5	59639.9	HORVS
																																										1022.56	511.781	2	PMAPLPRSGP		16.7	59639.9	HORVS
																																										1151.6	576.303	2	PMAPLPRSGPE		21.3	59639.9	HORVS
																																								P06659	γ-gliadin B	2594.26	865.425	3	FPQSKQPQQPFPQPQQPQQSFP		15.1	32967.1	WHEAT
																																										951.534	476.271	2	GIIQPQQPA		17.8	32967.1	WHEAT
																																										1321.72	661.366	2	GIIQPQQPAQLE		24.9	32967.1	WHEAT
																																										968.525	484.766	2	GQGIIQPQQ		15.8	32967.1	WHEAT
																																										1022.57	511.79	2	IIQPQQPAQ		20.2	32967.1	WHEAT
																																										1135.66	568.332	2	IIQPQQPAQL		21.9	32967.1	WHEAT
																																										1632.96	544.991	3	IIQPQQPAQLEVIR		46.5	32967.1	WHEAT
																																										1719.99	574.001	3	IIQPQQPAQLEVIRS		27.4	32967.1	WHEAT
																																										1519.87	507.296	3	IQPQQPAQLEVIR		39.1	32967.1	WHEAT
																																										2108.04	1054.52	2	PQQPFPQTQQPQQPFPQS		15.4	32967.1	WHEAT
																																										898.449	449.728	2	PSGQVQWP		16.0	32967.1	WHEAT
																																										1026.51	513.759	2	PSGQVQWPQ		18.1	32967.1	WHEAT
																																										1282.63	641.818	2	PSGQVQWPQQQ		24.4	32967.1	WHEAT
																																										2135.06	712.359	3	QPQQPFPQSKQPQQPFPQ		18.2	32967.1	WHEAT
																																										4265.15	1067.04	4	QPQQQFPQPQQPQQQFLQPRQPFPQQPQQPYPQQP		17.1	32967.1	WHEAT
																																										1446.69	723.847	2	QPQQTFPHQPQQ	Gln->pyro-Glu1	22.7	32967.1	WHEAT
																																										4509.27	1128.07	4	QQFPQPQQPQQQFLQPRQPFPQQPQQPYPQQPQQPFP		16.2	32967.1	WHEAT
																																										4718.31	1180.33	4	QQPFLQPHQPFSQQPQQIFPQPQQTFPHQPQQQFPQPQQ		16.6	32967.1	WHEAT
																																										2010.96	1005.98	2	QQPFPQTQQPQQPFPQS		15.3	32967.1	WHEAT
																																										1321.65	661.331	2	QQPQQIFPQPQ	Gln->pyro-Glu1	15.7	32967.1	WHEAT
																																										2364.14	788.717	3	QQPQQPFPQTQQPQQPFPQS		15.4	32967.1	WHEAT
																																										4718.32	1180.34	4	QQQPFLQPHQPFSQQPQQIFPQPQQTFPHQPQQQFPQPQ		15.7	32967.1	WHEAT
																																										3838.93	960.489	4	QSFPQQQPSLIQQSLQQQLNPCKNFLLQQCKPV		15.2	32967.1	WHEAT
																																										1185.58	593.292	2	SGQVQWPQQQ		25.9	32967.1	WHEAT
																																										1654.87	827.937	2	SQQQQVGQGILVQGQG		19.1	32967.1	WHEAT
																																								P80198	γ-hordein-3	1087.6	544.303	2	LPQQQAQFK		16.0	33189.1	HORVU
																																										1186.67	593.838	2	VLPQQQAQFK		20.4	33189.1	HORVU

## Sheet: Celiacogenic Glutein Proteins
Beer_GlutenFree										Beer_Hammurabi										Beer_ID331										Beer_All Barley Malt										Beer_Weiss
Accession number	Protein Name	MH+	m/z	z	Sequence Peptide matched	Modification(s)	Score	MW (Da)	Organism	Accession number	Protein Name	MH+	m/z	z	Sequence Peptide matched	Modification(s)	Score	MW (Da)	Organism	Accession number	Protein Name	MH+	m/z	z	Sequence Peptide matched	Modification(s)	Score	MW (Da)	Organism	Accession number	Protein Name	MH+	m/z	z	Sequence Peptide matched	Modification(s)	Score	MW (Da)	Organism	Accession number	Protein Name	MH+	m/z	z	Sequence Peptide matched	Modification(s)	Score	MW (Da)	Organism
P06471	B3-hordein (Fragment)	713.364	713.364	1	FPQQPP		17.2	30195.7	HORVU	I6SW23	D-hordein	1471.71	736.357	2	ATFPQQPGQGQGQQ		15.9	79350.1	HORVU	Q0PIV6	B-hordein	1377.8	689.402	2	LQVQIPFVHPSI		27.1	33030.0	HORVV	no peptides										D2KFH1	Avenin-like a4	1679.9	560.639	3	FSQPQHQVPIEITR		39.7	18916.0	WHEAT
		760.475	380.741	2	LYRIVP		18.6	30195.7	HORVU			2203.07	735.027	3	GQQTTVSPHQGQQTTVSPHQG		27.1	79350.1	HORVU			1490.88	745.945	2	LQVQIPFVHPSIL		27.6	33030.0	HORVV													1810.94	604.318	3	FSQPQHQVPIEITRM		16.6	18916.0	WHEAT
		938.478	469.743	2	QSVFLQPH	Gln->pyro-Glu1	26.0	30195.7	HORVU			1660.77	830.89	2	HQPGQWQQPGQGQQG		23.4	79350.1	HORVU			1136.65	568.829	2	VQIPFVHPSI		19.5	33030.0	HORVV											P0CZ10	Avenin-like a6	1950.95	650.989	3	VPVEIMGMVLQTLPSMCS	Oxidation-6-8-16	17.0	19798.0	WHEAT
		1066.54	533.771	2	QSVFLQPHQ	Gln->pyro-Glu1	21.2	30195.7	HORVU			1823.84	912.423	2	HQPGQWQQPGQGQQGY		25.2	79350.1	HORVU			1249.74	625.372	2	VQIPFVHPSIL		25.2	33030.0	HORVV													1950.95	650.987	3	VPVEIMGMVLQTLPSMCS	Oxidation-6-8-16	15.8	19798.0	WHEAT
		971.594	486.301	2	TSIALRTLP		30.3	30195.7	HORVU			1160.55	580.781	2	QGQQPGHGQQL	Gln->pyro-Glu1	21.2	79350.1	HORVU			1377.79	689.401	2	VQIPFVHPSILQ		29.7	33030.0	HORVV											P0CZ05	Avenin-like b2	1093.62	365.212	3	AIHNVAEAIR		31.9	32513.8	WHEAT
Q0PIV6	B-hordein	2256.13	752.714	3	QPQQVGQQQQVPQSAFLQPH	Gln->pyro-Glu1	23.6	33030.0	HORVV			1273.59	637.3	2	QKPGQGYNPGGTS	Gln->pyro-Glu1	16.4	79350.1	HORVU	P93794	LMW glutenin storage protein	1194.67	597.837	2	FLQPHQIAQL		23.1	41307.6	WHEAT													1702.91	568.31	3	AIHNVAEAIRQQQPQ		15.6	32513.8	WHEAT
R9YTM7	LMW glutenin subunit Glu-D3	1858.9	929.954	2	QQLNPCKLFPQQQCSP		25.6	34353.5	WHEAT			1748.85	8749287	2	QQKPGQGYNPGGTSPLH	Gln->pyro-Glu1	39.9	79350.1	HORVU			1213.7	607.354	2	QQIPVIHPSVL	Gln->pyro-Glu1	26.2	41307.6	WHEAT													3347.66	1116.56	3	LLALTATTAIAQLETTCSQGFGQSQQQQQPGQ		15.6	32513.8	WHEAT
		2029.01	1015.01	2	QQLNPCKLFPQQQCSPVA		19.1	34353.5	WHEAT			2068.97	690.329	3	QQPGQGQQLGQGQQPGHGQQ	Gln->pyro-Glu1	18.6	79350.1	HORVU	A0A0K2QJ85	α/β-gliadin	2719.5	907.172	3	VRVPVPQLQPQNPSLQQPQEQVPL		20.1	36404.2	WHEAT													1401.7	701.353	2	QPQQPAQHESIR	Gln->pyro-Glu1	42.9	32513.8	WHEAT
P17990	γ-hordein-1	1209.61	605.307	2	QPTQQFPQRP	Gln->pyro-Glu1	38.1	34737.3	HORVU			2129.02	710.344	3	QTTVSPHQGQQTTVSPHQGQ	Gln->pyro-Glu1	21.2	79350.1	HORVU	I0CCD2	α-gliadin	2012.03	1006.52	2	QPQPFLPQLPYSQPQPF		28.9	36797.4	TRIDC											P17991	C-hordein (Fragment)	3530.75	1177.59	3	PQQPQQPFPLQPQQPFPQQPQQPFPQPQQP		15.3	8589.8	HORVU
												1891.86	946.433	2	SATSPQQPGQGQGQQETY		22.9	79350.1	HORVU	Q306G0		2553.28	851.764	3	FLGQQQPFPPQQPYPQPQPFPS		21.9	32951.5	WHEAT													3449.75	1150.59	3	QQPQQPFPQPQQPFRQQAELIIPQQPQQP		17.2	8589.8	HORVU
												1988.91	994.959	2	SATSPQQPGQGQGQQETYP		19.8	79350.1	HORVU			1327.71	664.36	2	LQPFPQPQLPY		27.6	32951.5	WHEAT											P10387	Glutenin, HMW subunit DY10	1498.72	749.863	2	ASLQQPGQGQQGHY		26.1	69629.3	WHEAT
												2652.28	663.824	4	SPHQGQQTTVSPHQGQQTTVSPHQG		25.8	79350.1	HORVU			1864.97	932.987	2	LQPFPQPQLPYSQPQP		30.9	32951.5	WHEAT													1467.68	734.341	2	GQQPEQGQQPGQW		21.2	69629.3	WHEAT
												2676.21	892.742	3	SPQQSGQGQQGYPSTTSPQQSGQGQQ		34.5	79350.1	HORVU			3328.7	1110.24	3	LQPFPQPQLPYSQPQPFRPQQPYPQPQP		17.9	32951.5	WHEAT													1595.73	798.371	2	GQQPEQGQQPGQWQ		22.2	69629.3	WHEAT
												3355.57	1119.2	3	SSQQPGQGQQGSYPGSTFPQQPGQGQQPGQRQ		47.0	79350.1	HORVU			2219.07	740.363	3	QQQPFPPQQPYPQPQPFPS	Gln->pyro-Glu1	14.6	32951.5	WHEAT													1340.65	670.827	2	LQQPGQGQQGHY		31.1	69629.3	WHEAT
												3452.63	863.912	4	SSQQPGQGQQGSYPGSTFPQQPGQGQQPGQRQP		44.2	79350.1	HORVU			2572.23	858.083	3	QQQPFPPQQPYPQPQPFPSQQP	Gln->pyro-Glu1	19.8	32951.5	WHEAT													1349.66	675.332	2	PTSPQQPGQGQQP		15.9	69629.3	WHEAT
												1216.61	608.807	2	TEQPQGGKQPF		21.8	79350.1	HORVU																							1534.74	767.873	2	PTSPQQPGQGQQPGQ		31.9	69629.3	WHEAT
												1748.87	874.937	2	TEVPSKGGSFYPGGTAPP		18.2	79350.1	HORVU																							3718.7	930.431	4	QGHYPTSLQQPGQGQQGHYLASQQQPGQGQQGHY		19.3	69629.3	WHEAT
												2243.08	748.364	3	TSPQQPGQGQQLGQGQQPGHGQ		22.4	79350.1	HORVU																							1281.71	641.357	2	QLAGRLPWSTGL	Gln->pyro-Glu1	16.4	69629.3	WHEAT
												2371.14	791.05	3	TSPQQPGQGQQLGQGQQPGHGQQ		25.3	79350.1	HORVU																							2307.08	769.699	3	QPGQGQPGQRQQPGQGQHPEQG	Gln->pyro-Glu1	25.8	69629.3	WHEAT
												1590.76	795.885	2	TTVSPHQGQQPGEQP		20.3	79350.1	HORVU																							1082.48	541.741	2	QPGQGQQGHY	Gln->pyro-Glu1	23.2	69629.3	WHEAT
												1567.79	7843964	2	TTVSPHQGQQTTVSP		28.0	79350.1	HORVU																							1179.53	590.268	2	QPGQGQQGHYP	Gln->pyro-Glu1	22.8	69629.3	WHEAT
												1704.85	568.953	3	TTVSPHQGQQTTVSPH		26.7	79350.1	HORVU																							1337.6	669.304	2	QPGQGQQGHYPAS	Gln->pyro-Glu1	26.0	69629.3	WHEAT
												1889.93	630.648	3	TTVSPHQGQQTTVSPHQG		36.8	79350.1	HORVU																							1280.58	640.792	2	QPGQGQQGHYPT	Gln->pyro-Glu1	15.2	69629.3	WHEAT
												2017.99	673.334	3	TTVSPHQGQQTTVSPHQGQ		37.3	79350.1	HORVU																							1367.61	684.309	2	QPGQGQQGHYPTS	Gln->pyro-Glu1	27.5	69629.3	WHEAT
												2348.14	783.386	3	TTVSPHQGQQTTVSPHQGQQTT		29.4	79350.1	HORVU																							1080.55	540.78	2	QPGQGQQIGKG	Gln->pyro-Glu1	26.9	69629.3	WHEAT
												1885.93	6293150	3	TVSPHPGQQTTVSPHQGQ		24.5	79350.1	HORVU																							1556.72	778.866	2	QPGQGQQLGQGQQGY	Gln->pyro-Glu1	15.4	69629.3	WHEAT
												1757.87	5866289	3	TVSPHQGQQTTVSPHPG		31.9	79350.1	HORVU																							879.404	440.205	2	QPGQGQQPG	Gln->pyro-Glu1	15.3	69629.3	WHEAT
												1885.93	629.314	3	TVSPHQGQQTTVSPHPGQ		30.9	79350.1	HORVU																							1210.53	605.771	2	QQPGQGQQGHY	Gln->pyro-Glu1	34.0	69629.3	WHEAT
												2013.99	672.002	3	TVSPHQGQQTTVSPHPGQQ		41.6	79350.1	HORVU																							1427.68	714.343	2	SLQQPGQGQQGHY		32.2	69629.3	WHEAT
												1916.94	639.651	3	TVSPHQGQQTTVSPHQGQ		25.2	79350.1	HORVU																							1682.8	841.906	2	SLQQPGQGQQGHYPAS		35.5	69629.3	WHEAT
												2247.09	749.702	3	TVSPHQGQQTTVSPHQGQQTT		43.0	79350.1	HORVU																							1901.96	951.484	2	SLQQPGQGQQIGKGQQGY		28.4	69629.3	WHEAT
												3310.61	828.408	4	TVSPHQGQQTTVSPHQGQQTTVSPHQGQQTT		27.9	79350.1	HORVU																							2263.13	1132.07	2	SLQQPGQGQQIGKGQQGYYPT		20.1	69629.3	WHEAT
												958.53	479.769	2	VEQPSASLK		28.1	79350.1	HORVU																							3852.82	1284.94	3	SPRQGSYYPGQASPQQPGQGQQPGKWQEPGQGQQW		29.0	69629.3	WHEAT
												1256.73	419.582	3	VEQPSASLKVAK		35.0	79350.1	HORVU																							4494	1124.26	4	SVQQPGQGQQSGQGQQSGQGHQPGQGQQSGQEQQGYDSPYHVS		32.7	69629.3	WHEAT
												1784.88	595.633	3	VSPHPGQQTTVSPHQGQ		25.1	79350.1	HORVU																					P10386	Glutenin, LMW subunit 1D1	1019.57	510.286	2	EVMTSIALR		28.1	34928.2	WHEAT
												2720.34	680.84	4	VSPHPGQQTTVSPHQGQQTTVSPHQG		21.6	79350.1	HORVU																							1194.67	597.841	2	FLQPHQIAQL		24.4	34928.2	WHEAT
												1365.69	683.347	2	VSPHQGQQTTVSP		18.6	79350.1	HORVU																							1239.66	620.333	2	GTFLQPHQIAQ		15.8	34928.2	WHEAT
												1912.94	638.319	3	VSPHQGQQTTVSPHPGQQ		26.2	79350.1	HORVU																							1280.68	640.841	2	LPPQQTFPQQP		16.0	34928.2	WHEAT
												2013.99	672.002	3	VSPHQGQQTTVSPHPGQQT		36.1	79350.1	HORVU																							1425.73	713.366	2	LPQQPPFSQQQQ		18.6	34928.2	WHEAT
												2115.04	705.685	3	VSPHQGQQTTVSPHPGQQTT		31.9	79350.1	HORVU																							1176.65	588.828	2	LQPHQIAQLE		17.8	34928.2	WHEAT
												2452.18	818.066	3	VSPHQGQQTTVSPHQGQQPGEQP		21.3	79350.1	HORVU																							3730.92	933.485	4	LVLPQQPPFSQQQQPVLPPQQSPFPQQQQQHQ		20.8	34928.2	WHEAT
												2146.05	716.021	3	VSPHQGQQTTVSPHQGQQTT		36.7	79350.1	HORVU																							3293.66	1098.56	3	PPFSQQQQPVLPPQQSPFPQQQQQHQQL		16.4	34928.2	WHEAT
												2332.15	778.055	3	VSPHQGQQTTVSPHQGQQTTVS		22.1	79350.1	HORVU																							910.451	455.729	2	QGTFLQPH	Gln->pyro-Glu1	20.5	34928.2	WHEAT
												2429.2	810.406	3	VSPHQGQQTTVSPHQGQQTTVSP		27.1	79350.1	HORVU																							1350.69	675.849	2	QGTFLQPHQIAQ	Gln->pyro-Glu1	16.8	34928.2	WHEAT
												2751.34	688.591	4	VSPHQGQQTTVSPHQGQQTTVSPHQG		23.4	79350.1	HORVU																							1332.77	6668862	2	QQIPVVQPSILQ	Gln->pyro-Glu1	19.0	34928.2	WHEAT
												2879.4	720.606	4	VSPHQGQQTTVSPHQGQQTTVSPHQGQ		30.6	79350.1	HORVU																							1958.02	979.511	2	QQPPFSQQQPILPQQPP		15.4	34928.2	WHEAT
												3209.56	803.145	4	VSPHQGQQTTVSPHQGQQTTVSPHQGQQTT		32.0	79350.1	HORVU																							2561.29	854.436	3	QQPPFSQQQQLVLPQQPPFSQQ	Gln->pyro-Glu1	15.3	34928.2	WHEAT
										P80198	γ-hordein-3	1087.6	544.304	2	LPQQQAQFK		23.4	33189.1	HORVU																							2689.35	897.121	3	QQPPFSQQQQLVLPQQPPFSQQQ	Gln->pyro-Glu1	20.6	34928.2	WHEAT
												2537.11	846.376	3	PMLCNVHVPPYCSPFGSMATGSGGQ		18.4	33189.1	HORVU																							2088.04	696.686	3	QQPQQQQLAQGTFLQPHQ	Gln->pyro-Glu1	22.4	34928.2	WHEAT
												3608.76	1203.59	3	QEPEQPYPQQQPLPQQQPFPQQPQLPHQHQ	Gln->pyro-Glu1	29.2	33189.1	HORVU																							1147.58	574.296	2	QQQPLPPQQT	Gln->pyro-Glu1	16.3	34928.2	WHEAT
												2075.09	1038.05	2	QLFPQWQPLPQQPPFLQ	Gln->pyro-Glu1	26.5	33189.1	HORVU																							1198.56	599.783	2	QQQPPFSQQQ	Gln->pyro-Glu1	15.4	34928.2	WHEAT
												1206.55	603.779	2	QQQPSIEEQH	Gln->pyro-Glu1	21.9	33189.1	HORVU																							2086.07	1043.54	2	QQQPPFSQQQPILPQQPP		19.1	34928.2	WHEAT
												1028.64	514.825	2	VVGSLVIQTL		26.3	33189.1	HORVU																							1145.61	573.307	2	QQQPVLPPQQ	Gln->pyro-Glu1	18.1	34928.2	WHEAT
																																										948.559	474.783	2	YEAIRAII		15.9	34928.2	WHEAT
																																								Q41558	α/β-gliadin MM1	2119.02	707.013	3	AAAAAAAGDPRGPMPGFGAPQHT		15.6	51787.4	WHEAT
																																								P18573		1206.67	603.839	2	AIILHQQQQQ		24.9	35397.2	WHEAT
																																										1334.73	667.868	2	AIILHQQQQQQ		15.8	35397.2	WHEAT
																																										1462.79	731.899	2	AIILHQQQQQQQ		19.9	35397.2	WHEAT
																																										1590.85	795.928	2	AIILHQQQQQQQQ		18.4	35397.2	WHEAT
																																										1718.91	859.957	2	AIILHQQQQQQQQQ		21.8	35397.2	WHEAT
																																										1846.97	923.988	2	AIILHQQQQQQQQQQ		26.4	35397.2	WHEAT
																																										2528.32	843.445	3	AIILHQQQQQQQQQQQQPLSQ		20.9	35397.2	WHEAT
																																										1427.74	714.372	2	AQGSVQPQQLPQF		21.4	35397.2	WHEAT
																																										1955.02	652.344	3	AQGSVQPQQLPQFEEIR		33.8	35397.2	WHEAT
																																										920.492	460.75	2	FEEIRNL		15.8	35397.2	WHEAT
																																										1882.9	941.954	2	FPPQQPYPQPQPFPSQ		19.9	35397.2	WHEAT
																																										2010.96	1005.99	2	FPPQQPYPQPQPFPSQQ		17.5	35397.2	WHEAT
																																										2958.55	986.854	3	FPQPQLPYPQPQLPYPQPQLPYPQP		18.4	35397.2	WHEAT
																																										3183.65	1061.89	3	FPQPQLPYPQPQLPYPQPQLPYPQPQP		16.1	35397.2	WHEAT
																																										2833.32	945.111	3	FQQPQQQYPSGQGSFQPSQQNPQAQ		25.4	35397.2	WHEAT
																																										3429.61	1143.88	3	FQQPQQQYPSGQGSFQPSQQNPQAQGSVQPQ		26.6	35397.2	WHEAT
																																										1601.74	801.375	2	GQGSFQPSQQNPQAQ		18.6	35397.2	WHEAT
																																										1228.64	614.825	2	GSVQPQQLPQF		25.3	35397.2	WHEAT
																																										1031.56	516.285	2	LPQFEEIR		22.9	35397.2	WHEAT
																																										1164.65	582.83	2	LQPFPQPQLP		15.9	35397.2	WHEAT
																																										1392.7	6968532	2	LQPQNPSQQQPQ		16.9	35397.2	WHEAT
																																										1521.74	761.375	2	LQPQNPSQQQPQE		26.4	35397.2	WHEAT
																																										1649.8	825.406	2	LQPQNPSQQQPQEQ		26.5	35397.2	WHEAT
																																										1652.85	826.928	2	PQAQGSVQPQQLPQF		15.1	35397.2	WHEAT
																																										1265.62	633.316	2	PSQQQPQEQVP		17.6	35397.2	WHEAT
																																										1605.84	803.423	2	PSQQQPQEQVPLVQ		21.1	35397.2	WHEAT
																																										1733.9	867.453	2	PSQQQPQEQVPLVQQ		20.9	35397.2	WHEAT
																																										900.476	450.742	2	QAIHNVVH	Gln->pyro-Glu1	25.7	35397.2	WHEAT
																																										3001.46	1001.16	3	QFPGQQQPFPPQQPYPQPQPFPSQQP	Gln->pyro-Glu1	21.1	35397.2	WHEAT
																																										840.428	420.718	2	QIPEQSR	Gln->pyro-Glu1	23.4	35397.2	WHEAT
																																										1862.9	931.954	2	QQQFPGQQQPFPPQQP	Gln->pyro-Glu1	18.1	35397.2	WHEAT
																																										2817.37	939.794	3	QQQFPGQQQPFPPQQPYPQPQPFP	Gln->pyro-Glu1	23.4	35397.2	WHEAT
																																										3257.58	1086.53	3	QQQFPGQQQPFPPQQPYPQPQPFPSQQP	Gln->pyro-Glu1	16.2	35397.2	WHEAT
																																										1177.58	589.291	2	QQQPFPPQQP	Gln->pyro-Glu1	17.9	35397.2	WHEAT
																																										2132.04	711.352	3	QQQPFPPQQPYPQPQPFP	Gln->pyro-Glu1	15.7	35397.2	WHEAT
																																										1368.66	684.835	2	SQQNPQAQGSVQP		19.9	35397.2	WHEAT
																																										1168.57	584.789	2	SQQQPQEQVP		15.2	35397.2	WHEAT
																																										1171.62	586.314	2	SVQPQQLPQF		18.8	35397.2	WHEAT
																																										1107.59	554.299	2	VPQLQPQNPS		22.4	35397.2	WHEAT
																																										1363.71	682.358	2	VPQLQPQNPSQQ		21.2	35397.2	WHEAT
																																										1716.88	858.945	2	VPQLQPQNPSQQQPQ		23.6	35397.2	WHEAT
																																										1845.93	923.467	2	VPQLQPQNPSQQQPQE		21.1	35397.2	WHEAT
																																										1303.71	652.358	2	VPVPQLQPQNPS		24.2	35397.2	WHEAT
																																										1431.77	716.39	2	VPVPQLQPQNPSQ		27.6	35397.2	WHEAT
																																										1559.83	780.419	2	VPVPQLQPQNPSQQ		32.1	35397.2	WHEAT
																																										1687.89	844.45	2	VPVPQLQPQNPSQQQ		27.6	35397.2	WHEAT
																																										1784.94	892.976	2	VPVPQLQPQNPSQQQP		21.4	35397.2	WHEAT
																																										1913.01	957.007	2	VPVPQLQPQNPSQQQPQ		29.9	35397.2	WHEAT
																																										2042.05	1021.53	2	VPVPQLQPQNPSQQQPQE		25.1	35397.2	WHEAT
																																										2170.1	1085.55	2	VPVPQLQPQNPSQQQPQEQ		23.2	35397.2	WHEAT
																																										2366.23	1183.62	2	VPVPQLQPQNPSQQQPQEQVP		23.6	35397.2	WHEAT
																																										2168.18	1084.59	2	VRVPVPQLQPQNPSQQQPQ		39.9	35397.2	WHEAT
																																										2297.22	766.411	3	VRVPVPQLQPQNPSQQQPQE		24.8	35397.2	WHEAT
																																										3217.74	1073.25	3	VRVPVPQLQPQNPSQQQPQEQVPLVQQQ		26.0	35397.2	WHEAT
																																								P06659	γ-gliadin B	2594.26	865.425	3	FPQSKQPQQPFPQPQQPQQSFP		15.1	32967.1	WHEAT
																																										951.534	476.271	2	GIIQPQQPA		17.8	32967.1	WHEAT
																																										1321.72	661.366	2	GIIQPQQPAQLE		24.9	32967.1	WHEAT
																																										968.525	484.766	2	GQGIIQPQQ		15.8	32967.1	WHEAT
																																										1022.57	511.79	2	IIQPQQPAQ		20.2	32967.1	WHEAT
																																										1135.66	568.332	2	IIQPQQPAQL		21.9	32967.1	WHEAT
																																										1632.96	544.991	3	IIQPQQPAQLEVIR		46.5	32967.1	WHEAT
																																										1719.99	574.001	3	IIQPQQPAQLEVIRS		27.4	32967.1	WHEAT
																																										1519.87	507.296	3	IQPQQPAQLEVIR		39.1	32967.1	WHEAT
																																										2108.04	1054.52	2	PQQPFPQTQQPQQPFPQS		15.4	32967.1	WHEAT
																																										898.449	449.728	2	PSGQVQWP		16.0	32967.1	WHEAT
																																										1026.51	513.759	2	PSGQVQWPQ		18.1	32967.1	WHEAT
																																										1282.63	641.818	2	PSGQVQWPQQQ		24.4	32967.1	WHEAT
																																										2135.06	712.359	3	QPQQPFPQSKQPQQPFPQ		18.2	32967.1	WHEAT
																																										4265.15	1067.04	4	QPQQQFPQPQQPQQQFLQPRQPFPQQPQQPYPQQP		17.1	32967.1	WHEAT
																																										1446.69	723.847	2	QPQQTFPHQPQQ	Gln->pyro-Glu1	22.7	32967.1	WHEAT
																																										4509.27	1128.07	4	QQFPQPQQPQQQFLQPRQPFPQQPQQPYPQQPQQPFP		16.2	32967.1	WHEAT
																																										4718.31	1180.33	4	QQPFLQPHQPFSQQPQQIFPQPQQTFPHQPQQQFPQPQQ		16.6	32967.1	WHEAT
																																										2010.96	1005.98	2	QQPFPQTQQPQQPFPQS		15.3	32967.1	WHEAT
																																										1321.65	661.331	2	QQPQQIFPQPQ	Gln->pyro-Glu1	15.7	32967.1	WHEAT
																																										2364.14	788.717	3	QQPQQPFPQTQQPQQPFPQS		15.4	32967.1	WHEAT
																																										4718.32	1180.34	4	QQQPFLQPHQPFSQQPQQIFPQPQQTFPHQPQQQFPQPQ		15.7	32967.1	WHEAT
																																										3838.93	960.489	4	QSFPQQQPSLIQQSLQQQLNPCKNFLLQQCKPV		15.2	32967.1	WHEAT
																																										1185.58	593.292	2	SGQVQWPQQQ		25.9	32967.1	WHEAT
																																										1654.87	827.937	2	SQQQQVGQGILVQGQG		19.1	32967.1	WHEAT
																																								P80198	γ-hordein-3	1087.6	544.303	2	LPQQQAQFK		16.0	33189.1	HORVU
																																										1186.67	593.838	2	VLPQQQAQFK		20.4	33189.1	HORVU

## Sheet: Food Allergens
Beer_GlutenFree										Beer_Hammurabi										Beer_ID331										Beer_All Barley Malt										Beer_Weiss
Accession number	Protein Name	MH+	m/z	z	Sequence Peptide matched	Modification(s)	Score	MW (Da)	Organism	Accession number	Protein Name	MH+	m/z	z	Sequence Peptide matched	Modification(s)	Score	MW (Da)	Organism	Accession number	Protein Name	MH+	m/z	z	Sequence Peptide matched	Modification(s)	Score	MW (Da)	Organism	Accession number	Protein Name	MH+	m/z	z	Sequence Peptide matched	Modification(s)	Score	MW (Da)	Organism	Accession number	Protein Name	MH+	m/z	z	Sequence Peptide matched	Modification(s)	Score	MW (Da)	Organism
O23982	CMd subunit of tetrameric α-amylase inhibitor	1472.71	736.859	2	PSTGNVGQSGLMDLP		23.0	18446.8	HORVU	P07597	Non-specific lipid-transfer protein 1	1655.79	552.601	3	DLHNQAQSSGDRQTV		23.4	12301.4	HORVU	W5EKI0	β-amylase	1725.86	863.433	2	PFPFEEHTDLPVQGL		24.1	61114.3	WHEAT	no peptides										P16347	Endogenous α-amylase/subtilisin inhibitor	1747.81	583.273	3	DPPPVHDTDGNELRAD		29.4	19633.2	WHEAT
P07597	Non-specific lipid-transfer protein 1	1008.53	504.767	2	GIHNLNLNN		18.6	12301.4	HORVU			3937.01	788.209	5	GIARGIHNLNLNNAASIPSKCNVNVPYTISPDIDCSR		17.4	12301.4	HORVU																							1176.54	588.773	2	DPSPSGRENAF		22.1	19633.2	WHEAT
		1150.6	575.802	2	GIHNLNLNNAA		17.9	12301.4	HORVU			3316.49	829.877	4	YVQGGPGPSGECCNGVRDLHNQAQSSGDRQTV		16.4	12301.4	HORVU																							1574.77	525.595	3	DPSPSGRENAFRIE		23.1	19633.2	WHEAT
		834.438	834.438	1	LTYVQGGP		23.8	12301.4	HORVU	Q43770	Oleosin	2173.92	544.236	4	GGGAFADRSGQGGYGGDHHDQQ		21.2	16030.6	HORVU																							1261.62	421.21	3	IEKYSGAEVHE		19.2	19633.2	WHEAT
		988.516	494.762	2	LTYVQGGPGP		15.1	12301.4	HORVU			1687.92	422.736	4	SKARDIKDAAQTRID		25.5	16030.6	HORVU																							1446.71	482.908	3	PPPVHDTDGNELR		40.8	19633.2	WHEAT
F2E8X4	Oleosin	1198.54	599.776	2	GVYGGGSAVGPDY		23.9	16945.5	HORVV	P06293	Serpin-Z4	1468.77	490.261	3	SQGLEISHVFHKS		18.8	43276.7	HORVU																							1517.75	506.587	3	PPPVHDTDGNELRA		50.2	19633.2	WHEAT
P06293	Serpin-Z4	844.46	422.734	2	LEISHVF		15.7	43276.7	HORVU			1555.8	519.272	3	SSQGLEISHVFHKS		32.0	43276.7	HORVU																							1632.78	544.93	3	PPPVHDTDGNELRAD		51.5	19633.2	WHEAT
		1149.57	575.291	2	QGLEISHVFH	Gln->pyro-Glu1	32.2	43276.7	HORVU			1107.63	554.317	2	VGHVTNPLISA		17.4	43276.7	HORVU																							1420.69	474.236	3	PPVHDTDGNELRA		26.4	19633.2	WHEAT
P16063	Subtilisin-chymotrypsin inhibitor CI-1B	1135.6	568.301	2	LDFNPNRIF		24.7	8963.5	HORVU	Q43492	Serpin-Z7	1431.69	477.901	3	LPYQHGGDNRQF		22.6	42821.1	HORVU																							1535.72	512.579	3	PPVHDTDGNELRAD		34.9	19633.2	WHEAT
P04063	α-amylase type B isozyme	1301.58	651.292	2	QGFNWESWKH	Gln->pyro-Glu1	22.6	47355.9	HORVU	P07596	α-amylase/subtilisin inhibitor	1574.77	525.595	3	DPSPSGRENAFRIE		27.2	22164.1	HORVU																							1459.74	487.253	3	PSPSGRENAFRIE		35.8	19633.2	WHEAT
P07596	α-amylase/subtilisin inhibitor	829.495	415.251	2	FPVRITP		23.1	22164.1	HORVU			1469.73	368.187	4	PPPVHDTDGHELR		29.9	22164.1	HORVU																							1362.69	454.901	3	SPSGRENAFRIE		26.5	19633.2	WHEAT
P16098	β-amylase	1734.82	578.944	3	PDIFYTDGHGTRNIE		38.9	59647.9	HORVU			1540.77	385.947	4	PPPVHDTDGHELRA		35.7	22164.1	HORVU																							887.398	444.203	2	STEWHID		16.9	19633.2	WHEAT
												1655.79	414.704	4	PPPVHDTDGHELRAD		39.1	22164.1	HORVU																							1371.66	686.335	2	VSQEADGQRDGLP		17.1	19633.2	WHEAT
												1459.74	487.252	3	PSPSGRENAFRIE		34.3	22164.1	HORVU																					P24296	Non-specific lipid-transfer protein (Fragment)	1308.68	436.897	3	GIARGIHNLNED		19.9	11898.9	WHEAT
												1178.6	393.539	3	SGRENAFRIE		22.8	22164.1	HORVU																							1649.86	550.625	3	GIARGIHNLNEDNAR		37.0	11898.9	WHEAT
												1103.47	552.241	2	STEWHIDSE		15.7	22164.1	HORVU																					P01083	α-amylase inhibitor 0.28	862.478	431.743	2	EVMKLTAA		15.4	16799.7	WHEAT
												1397.62	699.314	2	VSQDPNGQHDGFP		26.2	22164.1	HORVU																							998.536	499.772	2	QELGVREGK	Gln->pyro-Glu1	19.1	16799.7	WHEAT
										P82993	β-amylase	1637.86	546.626	3	AAKPKLQPFPFQEH		23.6	59639.9	HORVS																							1364.73	455.582	3	SVYQELGVREGK		37.3	16799.7	WHEAT
												1853.94	618.652	3	AAKPKLQPFPFQEHTD		25.6	59639.9	HORVS																							895.461	448.234	2	VPIPNPSGD		19.1	16799.7	WHEAT
												1851.97	463.748	4	NARPHGINQSGPPEHKL		23.6	59639.9	HORVS																							1277.7	426.57	3	VYQELGVREGK		18.0	16799.7	WHEAT
												1022.56	511.781	2	PMAPLPRSGP		21.2	59639.9	HORVS																					P82993	β-amylase	1853.94	618.651	3	AAKPKLQPFPFQEHTD		27.5	59639.9	HORVS
												1038.55	519.779	2	PMAPLPRSGP	Oxidation-2	15.9	59639.9	HORVS																							1022.56	511.781	2	PMAPLPRSGP		16.7	59639.9	HORVS
												1151.6	576.303	2	PMAPLPRSGPE		25.7	59639.9	HORVS																							1151.6	576.303	2	PMAPLPRSGPE		21.3	59639.9	HORVS

## Sheet: Reading Key
Reading Key
MW	Molecular Weight
ARALL	Arabidopsis lyrata subsp. lyrata
ARATH	Arabidopsis thaliana
HORVS	Hordeum vulgare subsp. spontaneum
HORVU	Hordeum vulgare
HORVV	Hordeum vulgare subsp. vulgare
MAIZE	Zea mays subsp. mays
ORYBR	Oryza brachyantha
ORYGL	Oryza glaberrima
ORYNI	Oryza nivara
ORYPU	Oryza punctata
ORYRU	Oryza rufipogon
ORYSA	Oryza sativa
ORYSI	Oryza sativa subsp. indica
ORYSJ	Oryza sativa subsp. japonica
SACAR	Saccharomyces arboricola
SACEU	Saccharomyces eubayanus
SACPA	Saccharomyces paradoxus
TRIUA	Triticum urartu
WHEAT	Triticum aestivum
YEASB	Saccharomyces cerevisiae (strain FostersB)
YEAST/YEASX	Saccharomyces cerevisiae
